# Supplementary material for: A polymorph of N′-[(4-hy­droxy­phen­yl)methyl­idene]pyridine-4-carbohydrazide
Source: IUCrdata. 2026 Mar 27;11(Pt 3):x260314. doi: 10.1107/S2414314626003147 (PMC13055983; doi:10.1107/S2414314626003147)
Supplement: Supplementary file 1 [file x-11-x260314-sup1.cif]

##############################################################################
#                                                                            #
# This CIF contains the data for a data article accepted for                 #
# publication in IUCrData. It conforms to the requirements of                #
# Notes for Authors for IUCrData, and has been                               #
# peer reviewed under the auspices of IUCrData.                              #
#                                                                            #
# Full details of the Crystallographic Information File format               #
# are given in the paper "The Crystallographic Information File (CIF):       #
# a New Standard Archive File for Crystallography" by S. R. Hall, F. H.      #
# Allen and I. D. Brown [Acta Cryst. (1991), A47, 655-685].                  #
#                                                                            #
# The current version of the core CIF dictionary is obtainable from          #
# ftp://ftp.iucr.org/pub/cif_core.dic.                                       #
#                                                                            #
# Software is freely available for graphical display of the structure(s)     #
# in this CIF. For information consult the CIF software page                 #
# http://www.iucr.org/resources/cif/software.                                #
#                                                                            #
# This file may be used for bona fide research purposes within the           #
# scientific community so long as proper attribution is given to the data    # 
# article from which it was obtained.                                        #
#                                                                            #
##############################################################################
data_I
_audit_creation_method     'SHELXL-2019/3'
_journal_date_recd_electronic     2026-03-11
_journal_date_accepted     2026-03-24
_journal_name_full     'IUCrData'
_journal_year     2026
_journal_volume     11
_journal_issue      1
_journal_page_first     0
_journal_page_last     0
_journal_paper_category     HO
_journal_paper_doi     10.1107/S2414314626003147
_journal_coeditor_code     WM4248
_publ_contact_author_name     'Lincy Tom'
_publ_contact_author_address
;
Department of Chemistry, Nirmala College, Muvattupuzha (Autonomous)
;
_publ_contact_author_email     'lincytom@nirmalacollege.ac.in'
_publ_contact_author_fax     ?
_publ_contact_author_phone     ?
_publ_section_title
;
A polymorph of
<i>N</i>'-[(4-hydroxyphenyl)methylidene]pyridine-4-carbohydrazide
;
loop_
    _publ_author_name
    _publ_author_footnote
    _publ_author_address
    'Tom, Lincy' .
;
Department of Chemistry, Nirmala College Muvattupuzha, Ernakulam, 686661,
Kerala, India.
;
    'Jasinski, Jerry P.' Deceased.
;
Department of Chemistry, Keene
State College, 229 Main Street, Keene, NH03435-2001, USA
;
    'Smolenski, Victoria A.' .
;
Department of Chemistry, Keene
State College, 229 Main Street, Keene, NH03435-2001, USA
;
    'Kurup, M. R. Prathapachandra' .
;
Department of Chemistry, Central University of Kerala, Tejaswini Hills, Periye,
Kasaragod 671 320, Kerala, India
;
_publ_section_synopsis
;
The crystal structure of a polymorph of
<i>N</i>'-[(4-hydroxyphenyl)methylidene]pyridine-4-carbohydrazide reveals a
distinct supramolecular arrangement arising from variations in intermolecular
hydrogen bonding relative to the known polymorph.
;
_chemical_name_systematic
;
<i>N</i>'-[(4-Hydroxyphenyl)methylidene]pyridine-4-carbohydrazide
;
_chemical_name_common     ?
_chemical_formula_moiety     'C13 H11 N3 O2'
_chemical_formula_sum     'C13 H11 N3 O2'
_chemical_formula_iupac     'C13 H11 N3 O2'
_chemical_formula_weight     241.25
_chemical_melting_point     ?
_space_group_crystal_system     monoclinic
_space_group_name_H-M_alt     'P 21/c'
_space_group_name_Hall     '-P 2ybc'
loop_
    _space_group_symop_operation_xyz
    'x, y, z'
    '-x, y+1/2, -z+1/2'
    '-x, -y, -z'
    'x, -y-1/2, z-1/2'
_cell_length_a     5.36340(13)
_cell_length_b     14.4462(4)
_cell_length_c     14.6619(4)
_cell_angle_alpha     90
_cell_angle_beta     91.229(3)
_cell_angle_gamma     90
_cell_volume     1135.75(5)
_cell_formula_units_Z     4
_cell_measurement_reflns_used     3210
_cell_measurement_theta_min     4.2880
_cell_measurement_theta_max     71.2560
_cell_measurement_temperature     293(2)
_exptl_crystal_description     block
_exptl_crystal_colour     'pale yellow'
_exptl_crystal_size_max     0.42
_exptl_crystal_size_mid     0.33
_exptl_crystal_size_min     0.29
_exptl_crystal_density_diffrn     1.411
_exptl_crystal_density_meas     ?
_exptl_crystal_density_method     ?
_exptl_crystal_F_000     504
_exptl_absorpt_coefficient_mu     0.811
_exptl_absorpt_correction_type     multi-scan
_exptl_absorpt_process_details
;
(CrysAlisPro; Rigaku OD, 2015)
;
_exptl_absorpt_correction_T_min     0.85753
_exptl_absorpt_correction_T_max     1.00000
_diffrn_ambient_temperature     293(2)
_diffrn_source     'Enhance (Cu) X-ray Source'
_diffrn_radiation_type     CuK\a
_diffrn_radiation_wavelength     1.54184
_diffrn_measurement_device_type     'Rigaku Oxford Diffraction Gemini Eos'
_diffrn_measurement_method     '\w scans'
_diffrn_detector_area_resol_mean     ?
_diffrn_reflns_number     7898
_diffrn_reflns_av_R_equivalents     0.0271
_diffrn_reflns_av_unetI/netI     0.0209
_diffrn_reflns_theta_min     4.297
_diffrn_reflns_theta_max     74.307
_diffrn_reflns_theta_full     67.684
_diffrn_measured_fraction_theta_max     0.939
_diffrn_measured_fraction_theta_full     0.997
_diffrn_reflns_limit_h_min     -6
_diffrn_reflns_limit_h_max     5
_diffrn_reflns_limit_k_min     -17
_diffrn_reflns_limit_k_max     17
_diffrn_reflns_limit_l_min     -17
_diffrn_reflns_limit_l_max     18
_refine_special_details     ?
_reflns_number_total     2185
_reflns_number_gt     1901
_reflns_threshold_expression     'I > 2\s(I)'
_refine_ls_structure_factor_coef     Fsqd
_refine_ls_matrix_type     full
_refine_ls_R_factor_all     0.0453
_refine_ls_R_factor_gt     0.0389
_refine_ls_wR_factor_gt     0.1060
_refine_ls_wR_factor_ref     0.1121
_refine_ls_goodness_of_fit_ref     1.052
_refine_ls_restrained_S_all     1.052
_refine_ls_number_reflns     2185
_refine_ls_number_parameters     164
_refine_ls_number_restraints     0
_refine_ls_hydrogen_treatment     constr
_refine_ls_weighting_scheme     calc
_refine_ls_weighting_details
              'w=1/[\s^2^(Fo^2^)+(0.0635P)^2^+0.3435P] where P=(Fo^2^+2Fc^2^)/3'
_atom_sites_solution_hydrogens     geom
_atom_sites_solution_primary     ?
_atom_sites_solution_secondary     ?
_refine_ls_shift/su_max     0.001
_refine_ls_shift/su_mean     0.000
_refine_diff_density_max     0.221
_refine_diff_density_min     -0.246
_refine_ls_extinction_method     none
_refine_ls_extinction_coef     .
loop_
    _atom_type_symbol
    _atom_type_description
    _atom_type_scat_dispersion_real
    _atom_type_scat_dispersion_imag
    _atom_type_scat_source
    'C' 'C' 0.0181 0.0091
                         'International Tables Vol C Tables 4.2.6.8 and 6.1.1.4'
    'H' 'H' 0.0000 0.0000
                         'International Tables Vol C Tables 4.2.6.8 and 6.1.1.4'
    'N' 'N' 0.0311 0.0180
                         'International Tables Vol C Tables 4.2.6.8 and 6.1.1.4'
    'O' 'O' 0.0492 0.0322
                         'International Tables Vol C Tables 4.2.6.8 and 6.1.1.4'
_computing_data_collection
;
CrysAlisPro (Rigaku OD, 2015)
;
_computing_cell_refinement
;
CrysAlisPro (Rigaku OD, 2015)
;
_computing_data_reduction
;
CrysAlisPro (Rigaku OD, 2015)
;
_computing_structure_solution
;
<i>SHELXT</i> (Sheldrick, 2015a)
;
_computing_structure_refinement
;
SHELXL (Sheldrick, 2015b)
;
_computing_molecular_graphics
;
ORTEP-3 for Windows (Farrugia, 2012) and Mercury (Macrae <i>et al.</i>,
2020)
;
_computing_publication_material
;
publCIF (Westrip, 2010)
;
loop_
    _atom_site_type_symbol
    _atom_site_label
    _atom_site_fract_x
    _atom_site_fract_y
    _atom_site_fract_z
    _atom_site_U_iso_or_equiv
    _atom_site_adp_type
    _atom_site_calc_flag
    _atom_site_occupancy
    _atom_site_disorder_assembly
    _atom_site_disorder_group
    C C1 0.4746(3) 0.44240(9) 0.39335(9) 0.0229(3) Uani d 1 . .
    C C2 0.5399(2) 0.34115(9) 0.39757(9) 0.0211(3) Uani d 1 . .
    C C3 0.7526(2) 0.30837(9) 0.43964(9) 0.0235(3) Uani d 1 . .
    H H3 0.863180 0.348585 0.469094 0.028 Uiso calc 1 . .
    C C4 0.7997(3) 0.21405(10) 0.43747(10) 0.0252(3) Uani d 1 . .
    H H4 0.943707 0.192648 0.466990 0.030 Uiso calc 1 . .
    C C5 0.4466(3) 0.18484(10) 0.35751(10) 0.0269(3) Uani d 1 . .
    H H5 0.337940 0.143061 0.329277 0.032 Uiso calc 1 . .
    C C6 0.3834(2) 0.27780(10) 0.35686(9) 0.0246(3) Uani d 1 . .
    H H6 0.235113 0.297153 0.328877 0.029 Uiso calc 1 . .
    C C7 0.8580(3) 0.63450(9) 0.36248(9) 0.0236(3) Uani d 1 . .
    H H7 0.996667 0.598599 0.349456 0.028 Uiso calc 1 . .
    C C8 0.8798(2) 0.73497(9) 0.35866(9) 0.0218(3) Uani d 1 . .
    C C9 0.6961(2) 0.79454(10) 0.39373(9) 0.0237(3) Uani d 1 . .
    H H9 0.554751 0.769727 0.420074 0.028 Uiso calc 1 . .
    C C10 0.7254(3) 0.88975(10) 0.38910(10) 0.0262(3) Uani d 1 . .
    H H10 0.605271 0.928803 0.412908 0.031 Uiso calc 1 . .
    C C11 0.9400(3) 0.92725(10) 0.34775(10) 0.0252(3) Uani d 1 . .
    C C12 1.1243(3) 0.86858(10) 0.31337(10) 0.0250(3) Uani d 1 . .
    H H12 1.265131 0.893409 0.286667 0.030 Uiso calc 1 . .
    C C13 1.0954(3) 0.77356(10) 0.31942(10) 0.0240(3) Uani d 1 . .
    H H13 1.218714 0.734688 0.297531 0.029 Uiso calc 1 . .
    N N1 0.6758(2) 0.49791(8) 0.38618(8) 0.0244(3) Uani d 1 . .
    H H1 0.821556 0.473419 0.383314 0.029 Uiso calc 1 . .
    N N2 0.6528(2) 0.59354(8) 0.38331(8) 0.0252(3) Uani d 1 . .
    N N3 0.6540(2) 0.15252(8) 0.39630(8) 0.0265(3) Uani d 1 . .
    O O1 0.25700(19) 0.46875(7) 0.39380(8) 0.0327(3) Uani d 1 . .
    O O2 0.9794(2) 1.01946(7) 0.34003(9) 0.0354(3) Uani d 1 . .
    H H2 0.858366 1.047600 0.359096 0.053 Uiso calc 1 . .
loop_
    _atom_site_aniso_label
    _atom_site_aniso_U_11
    _atom_site_aniso_U_22
    _atom_site_aniso_U_33
    _atom_site_aniso_U_12
    _atom_site_aniso_U_13
    _atom_site_aniso_U_23
    C1 0.0241(7) 0.0206(7) 0.0240(7) 0.0022(5) -0.0011(5) -0.0009(5)
    C2 0.0210(7) 0.0194(7) 0.0230(7) 0.0008(5) 0.0024(5) 0.0005(5)
    C3 0.0216(7) 0.0219(7) 0.0268(7) -0.0018(5) -0.0013(5) 0.0003(5)
    C4 0.0217(7) 0.0237(7) 0.0301(7) 0.0009(5) -0.0008(6) 0.0024(6)
    C5 0.0259(7) 0.0232(7) 0.0315(8) -0.0046(6) -0.0012(6) -0.0026(6)
    C6 0.0198(7) 0.0258(7) 0.0280(7) -0.0008(5) -0.0018(5) 0.0008(5)
    C7 0.0246(7) 0.0200(7) 0.0259(7) 0.0038(5) -0.0027(5) -0.0017(5)
    C8 0.0230(7) 0.0188(7) 0.0233(7) 0.0017(5) -0.0049(5) -0.0001(5)
    C9 0.0203(6) 0.0212(7) 0.0295(7) -0.0009(5) 0.0006(5) 0.0004(5)
    C10 0.0215(7) 0.0238(7) 0.0334(7) 0.0039(5) 0.0011(6) -0.0028(6)
    C11 0.0261(7) 0.0186(7) 0.0308(7) 0.0002(5) -0.0040(6) 0.0008(5)
    C12 0.0207(6) 0.0254(7) 0.0290(7) -0.0022(5) 0.0018(5) 0.0017(6)
    C13 0.0211(7) 0.0237(7) 0.0273(7) 0.0049(5) -0.0008(5) -0.0027(5)
    N1 0.0238(6) 0.0153(6) 0.0340(7) 0.0029(4) -0.0011(5) -0.0004(5)
    N2 0.0285(6) 0.0166(6) 0.0306(6) 0.0017(5) -0.0021(5) -0.0013(5)
    N3 0.0269(6) 0.0195(6) 0.0332(7) 0.0003(5) 0.0028(5) 0.0004(5)
    O1 0.0240(5) 0.0257(5) 0.0484(7) 0.0053(4) -0.0031(4) 0.0013(5)
    O2 0.0307(6) 0.0174(5) 0.0583(8) -0.0003(4) 0.0063(5) 0.0003(5)
_geom_special_details
;
 All esds (except the esd in the dihedral angle between two l.s. planes)
 are estimated using the full covariance matrix.  The cell esds are taken
 into account individually in the estimation of esds in distances, angles
 and torsion angles; correlations between esds in cell parameters are only
 used when they are defined by crystal symmetry.  An approximate (isotropic)
 treatment of cell esds is used for estimating esds involving l.s. planes.
;
loop_
    _geom_bond_atom_site_label_1
    _geom_bond_atom_site_label_2
    _geom_bond_site_symmetry_2
    _geom_bond_distance
    _geom_bond_publ_flag
    C1 O1 . 1.2279(18) ?
    C1 N1 . 1.3501(18) ?
    C1 C2 . 1.5049(18) ?
    C2 C3 . 1.3696(19) ?
    C2 C6 . 1.3701(19) ?
    C3 C4 . 1.3862(19) ?
    C3 H3 . 0.9300 ?
    C4 N3 . 1.3212(18) ?
    C4 H4 . 0.9300 ?
    C5 N3 . 1.3234(18) ?
    C5 C6 . 1.385(2) ?
    C5 H5 . 0.9300 ?
    C6 H6 . 0.9300 ?
    C7 N2 . 1.2916(19) ?
    C7 C8 . 1.4573(18) ?
    C7 H7 . 0.9300 ?
    C8 C9 . 1.4132(19) ?
    C8 C13 . 1.417(2) ?
    C9 C10 . 1.3862(19) ?
    C9 H9 . 0.9300 ?
    C10 C11 . 1.420(2) ?
    C10 H10 . 0.9300 ?
    C11 O2 . 1.3538(17) ?
    C11 C12 . 1.404(2) ?
    C12 C13 . 1.3844(19) ?
    C12 H12 . 0.9300 ?
    C13 H13 . 0.9300 ?
    N1 N2 . 1.3875(16) ?
    N1 H1 . 0.8600 ?
    O2 H2 . 0.8200 ?
loop_
    _geom_angle_atom_site_label_1
    _geom_angle_atom_site_label_2
    _geom_angle_atom_site_label_3
    _geom_angle_site_symmetry_1
    _geom_angle_site_symmetry_3
    _geom_angle
    _geom_angle_publ_flag
    O1 C1 N1 . . 125.28(12) ?
    O1 C1 C2 . . 121.43(12) ?
    N1 C1 C2 . . 113.26(12) ?
    C3 C2 C6 . . 117.50(13) ?
    C3 C2 C1 . . 123.05(12) ?
    C6 C2 C1 . . 119.44(12) ?
    C2 C3 C4 . . 118.69(13) ?
    C2 C3 H3 . . 120.7 ?
    C4 C3 H3 . . 120.7 ?
    N3 C4 C3 . . 124.43(13) ?
    N3 C4 H4 . . 117.8 ?
    C3 C4 H4 . . 117.8 ?
    N3 C5 C6 . . 123.26(13) ?
    N3 C5 H5 . . 118.4 ?
    C6 C5 H5 . . 118.4 ?
    C2 C6 C5 . . 119.81(13) ?
    C2 C6 H6 . . 120.1 ?
    C5 C6 H6 . . 120.1 ?
    N2 C7 C8 . . 122.33(12) ?
    N2 C7 H7 . . 118.8 ?
    C8 C7 H7 . . 118.8 ?
    C9 C8 C13 . . 119.31(13) ?
    C9 C8 C7 . . 122.37(13) ?
    C13 C8 C7 . . 118.31(12) ?
    C10 C9 C8 . . 120.38(13) ?
    C10 C9 H9 . . 119.8 ?
    C8 C9 H9 . . 119.8 ?
    C9 C10 C11 . . 119.56(13) ?
    C9 C10 H10 . . 120.2 ?
    C11 C10 H10 . . 120.2 ?
    O2 C11 C12 . . 116.86(13) ?
    O2 C11 C10 . . 122.71(13) ?
    C12 C11 C10 . . 120.43(13) ?
    C13 C12 C11 . . 119.66(13) ?
    C13 C12 H12 . . 120.2 ?
    C11 C12 H12 . . 120.2 ?
    C12 C13 C8 . . 120.64(13) ?
    C12 C13 H13 . . 119.7 ?
    C8 C13 H13 . . 119.7 ?
    C1 N1 N2 . . 121.55(11) ?
    C1 N1 H1 . . 119.2 ?
    N2 N1 H1 . . 119.2 ?
    C7 N2 N1 . . 112.82(11) ?
    C4 N3 C5 . . 116.27(12) ?
    C11 O2 H2 . . 109.5 ?
loop_
    _geom_torsion_atom_site_label_1
    _geom_torsion_atom_site_label_2
    _geom_torsion_atom_site_label_3
    _geom_torsion_atom_site_label_4
    _geom_torsion_site_symmetry_1
    _geom_torsion_site_symmetry_2
    _geom_torsion_site_symmetry_3
    _geom_torsion_site_symmetry_4
    _geom_torsion
    _geom_torsion_publ_flag
    O1 C1 C2 C3 . . . . -147.48(14) ?
    N1 C1 C2 C3 . . . . 34.59(18) ?
    O1 C1 C2 C6 . . . . 33.4(2) ?
    N1 C1 C2 C6 . . . . -144.56(13) ?
    C6 C2 C3 C4 . . . . 1.1(2) ?
    C1 C2 C3 C4 . . . . -178.08(13) ?
    C2 C3 C4 N3 . . . . 0.8(2) ?
    C3 C2 C6 C5 . . . . -1.6(2) ?
    C1 C2 C6 C5 . . . . 177.62(13) ?
    N3 C5 C6 C2 . . . . 0.2(2) ?
    N2 C7 C8 C9 . . . . 12.3(2) ?
    N2 C7 C8 C13 . . . . -168.67(13) ?
    C13 C8 C9 C10 . . . . 0.57(19) ?
    C7 C8 C9 C10 . . . . 179.61(12) ?
    C8 C9 C10 C11 . . . . 0.8(2) ?
    C9 C10 C11 O2 . . . . 179.30(13) ?
    C9 C10 C11 C12 . . . . -1.3(2) ?
    O2 C11 C12 C13 . . . . 179.82(13) ?
    C10 C11 C12 C13 . . . . 0.4(2) ?
    C11 C12 C13 C8 . . . . 1.0(2) ?
    C9 C8 C13 C12 . . . . -1.50(19) ?
    C7 C8 C13 C12 . . . . 179.42(12) ?
    O1 C1 N1 N2 . . . . 3.5(2) ?
    C2 C1 N1 N2 . . . . -178.65(11) ?
    C8 C7 N2 N1 . . . . -177.78(11) ?
    C1 N1 N2 C7 . . . . -170.07(12) ?
    C3 C4 N3 C5 . . . . -2.1(2) ?
    C6 C5 N3 C4 . . . . 1.6(2) ?
loop_
    _geom_hbond_atom_site_label_D
    _geom_hbond_atom_site_label_H
    _geom_hbond_atom_site_label_A
    _geom_hbond_site_symmetry_A
    _geom_hbond_distance_DH
    _geom_hbond_distance_HA
    _geom_hbond_distance_DA
    _geom_hbond_angle_DHA
    _geom_hbond_publ_flag
    N1 H1 O1 1_655 0.86 2.34 3.1452(15) 156 yes
    O2 H2 N3 1_565 0.82 1.96 2.7356(16) 159 yes
_shelx_space_group_comment
;
The symmetry employed for this shelxl refinement is uniquely defined
by the following loop, which should always be used as a source of
symmetry information in preference to the above space-group names.
They are only intended as comments.
;
_shelx_estimated_absorpt_T_min     ?
_shelx_estimated_absorpt_T_max     ?
_shelx_hkl_file
;
   0   0  -2 3073.98 99.5569   3
   0   0  -3 48.4402 33.3747  38
   0   0  -3 6.91963 24.8862   3
   0   0  -5-18.5560 45.9659   3
   0   0   5 104.291 47.0533   7
   0   0  -5-24.0329 46.3308  38
   0   0   6 914.245 104.843   7
   0   0  -6 962.821 113.067  38
   0   0  -6 1069.52 111.468   3
   0   0  -7 2.80384 43.0950  38
   0   0   7 73.3381 54.8433   7
   0   0  -7-11.4787 51.3084   3
   0   0  -8 93502.0 1200.56   3
   0   0  -8 92349.1 1235.10  38
   0   0   8 91532.4 1224.15   7
   0   0  -9 2.19329 68.6753  38
   0   0  -9-7.28351 67.9163   3
   0   0   9-53.5374 84.8797   7
   0   0 -10 6267.53 361.641   3
   0   0 -10 6101.46 373.085  38
   0   0  11-36.3010 86.5489  14
   0   0 -11 92.4897 74.5084  38
   0   0  11 76.5645 80.3554  32
   0   0  12 6796.86 481.426  12
   0   0  12 6798.84 467.538  24
   0   0  13-144.076 133.979  11
   0   0  14 10794.4 613.451  12
   0   0  14 10570.3 589.343  11
   0   0  15 5.79387 90.8308  11
   0   0  15-123.052 125.039  12
   0   0  16 507.519 138.069  11
   0   0  16 342.503 120.708  12
   0   0  17-19.8079 83.8529  11
   0   0  18 4898.82 261.216  11
   0  -1  -1 47332.8 259.531   1
   0   1  -1 48077.8 353.278   3
   0   1  -1 47842.6 339.825  38
   0   1  -2 177.886 33.6059  38
   0   1  -2 96.0328 29.1718   3
   0  -1  -3 18784.4 307.138   3
   0  -1  -3 19180.8 336.629  39
   0   1  -3 18794.5 316.961  38
   0   1  -3 19549.6 327.236   3
   0  -1   3 18158.2 294.292   7
   0   1  -4 236796. 1311.66  38
   0  -1  -4 233262. 1351.98  39
   0  -1  -4 237842. 1251.14   3
   0   1  -4 231149. 1306.10   3
   0   1  -4 238067. 772.822  29
   0   1   5 237626. 1517.44   7
   0  -1  -5 239791. 1400.17   3
   0   1  -5 243086. 1476.44   3
   0  -1   5 233030. 1383.92   7
   0  -1  -5 237239. 1546.62  39
   0   1  -5 234632. 1469.54  38
   0   1   6 4584.98 241.428   7
   0   1  -6 4363.89 223.065   3
   0  -1  -6 4496.33 233.882  38
   0   1  -6 3946.73 217.174  38
   0  -1   6 4692.78 228.134   7
   0  -1  -6 4481.12 216.191   3
   0   1  -7 475.476 90.4457  38
   0  -1   7 516.575 93.5729   7
   0  -1  -7 529.485 94.6498  38
   0  -1  -7 523.516 90.0900   3
   0   1   7 675.021 105.090   7
   0   1  -7 583.335 98.4149   3
   0  -1  -8 842.582 118.205   3
   0   1  -8 908.014 125.173   3
   0  -1   8 769.970 116.468   7
   0  -1   9 95070.9 1328.32   7
   0   1  -9 93141.1 1322.58   3
   0  -1  -9 87321.1 1315.67  38
   0  -1  -9 98287.9 1328.80   3
   0   1   9 88162.9 1313.10  32
   0   1  -9 86528.9 1292.43  38
   0   1 -10 895.527 144.715  38
   0   1 -10 1137.97 163.225   3
   0   1  10 1041.01 160.950  32
   0  -1 -10 999.827 158.887  38
   0  -1  10 965.610 146.006   7
   0   1  11 766.999 171.261  12
   0   1 -11 628.975 140.685  38
   0   1  11 662.481 145.871  32
   0  -1 -11 702.877 142.569  38
   0   1  11 1145.88 207.458  24
   0  -1  11 670.867 153.698  14
   0   1  12 9280.45 556.317  12
   0  -1  12 9408.60 548.241  24
   0  -1  12 9714.85 555.118  14
   0   1  12 9362.99 549.836  11
   0   1  13 15279.8 706.890  11
   0  -1  13 14412.9 706.874  12
   0   1  13 14241.1 700.713  12
   0  -1  14 230.664 110.861  11
   0   1  14 141.186 114.237  12
   0  -1  14 81.0814 141.877  12
   0   1  14 344.255 149.289  11
   0  -1  15 50.3905 87.1118  11
   0   1  15-111.785 112.724  11
   0   1  15 55.3964 98.0780  12
   0  -1  15 10.7844 90.9980  12
   0   1  16-58.7601 111.897  11
   0  -1  16-22.2264 98.8681  12
   0  -1  16-57.0578 98.4379  11
   0  -1  17 1729.78 197.474  11
   0   1  17 1877.58 208.448  11
   0   2   0 46703.8 415.224   2
   0   2   0 46542.4 340.274   5
   0   2   0 46968.1 259.915   4
   0   2   1 33977.5 238.568   6
   0  -2   1 34053.1 244.452  36
   0   2  -1 34867.3 383.575  37
   0  -2  -1 35246.1 396.488  39
   0  -2  -2 3414.02 141.774  39
   0   2  -2 3705.44 137.159  38
   0  -2  -2 3675.72 103.583   1
   0   2   2 3598.25 130.377  32
   0   2   3 4256.53 160.016  32
   0   2  -3 4073.68 163.188  38
   0   2  -3 4120.66 171.225   3
   0  -2  -3 4173.25 173.913  39
   0   2  -4 23235.1 428.161  38
   0   2   4 24414.7 427.473  32
   0  -2  -4 23920.3 419.682   3
   0  -2  -4 23170.2 451.609  39
   0   2  -4 23031.1 436.915   3
   0  -2   5 10038.4 290.061   7
   0   2  -5 10634.2 327.626   3
   0   2  -5 10945.6 328.675  38
   0  -2  -5 11015.9 318.513   3
   0  -2  -5 10347.9 335.319  39
   0  -2  -6 2671.25 174.914   3
   0   2   6 3098.17 196.167  32
   0   2  -6 2681.90 183.004  38
   0  -2  -6 3120.11 209.170  39
   0   2  -6 2870.68 189.531   3
   0  -2   6 2902.78 176.656   7
   0   2  -7 86.8151 50.9271   3
   0   2  -7 62.0900 52.6862  38
   0  -2  -7 101.020 51.1099   3
   0   2   7 52.2902 50.0775  32
   0  -2  -8 36147.1 791.726  38
   0  -2  -8 39267.8 771.157   3
   0   2  -8 35882.2 777.061  38
   0  -2   8 37452.7 760.156   7
   0   2  -8 39163.2 820.517   3
   0   2   8 36884.6 786.012  32
   0  -2   9 30895.2 750.007   7
   0  -2  -9 28931.8 765.004  38
   0   2  -9 30468.7 778.065  38
   0   2   9 31779.4 791.117  32
   0   2  -9 32511.0 807.676   3
   0  -2  -9 34300.0 779.870   3
   0   2 -10 19459.1 671.108  38
   0  -2 -10 19801.9 685.894  38
   0   2  10 20461.8 684.238  32
   0   2 -10 21369.7 701.227   3
   0   2  11 3266.91 324.598  12
   0   2 -11 2877.48 281.777  38
   0  -2 -11 3000.18 288.982  38
   0  -2  11 3354.90 319.190  14
   0   2  11 3582.86 326.148  11
   0   2  11 2561.15 268.768  32
   0  -2  12-122.546 126.757  24
   0   2  12 167.615 104.981  11
   0  -2  12-221.909 114.581  14
   0   2  12-59.2490 103.779  12
   0  -2  13 11169.1 614.323  14
   0   2  13 11658.0 625.677  11
   0  -2  13 11896.6 623.005  24
   0  -2  13 10074.2 596.688  12
   0   2  13 10559.5 608.378  12
   0   2  14 10898.7 605.466  11
   0   2  14 12026.3 635.839  12
   0  -2  14 11707.6 632.368  12
   0  -2  15 2489.07 300.055  12
   0   2  15 2898.18 305.019  11
   0  -2  15 2650.32 293.668  11
   0  -2  16 2452.19 265.222  12
   0  -2  16 2192.94 251.245  11
   0   2  16 2331.07 259.377  11
   0  -2  17 2869.99 249.997  11
   0   2  17 2647.11 238.729  11
   0  -2  17 2769.55 241.250  12
   0   3   0 15.5967 27.1791   5
   0   3   0 21.9193 18.0010   4
   0   3   0 34.4032 35.3197  37
   0   3  -1 87440.2 725.977   2
   0  -3   1 85235.7 440.861  36
   0   3   1 87295.9 674.555  31
   0   3  -1 85515.6 723.090  37
   0   3  -2 19759.5 360.278  38
   0  -3   2 18532.6 245.934  36
   0  -3  -2 19585.6 289.298   1
   0   3  -2 19473.5 376.683  37
   0  -3  -2 19003.9 378.497  39
   0  -3  -3 14925.0 362.437  39
   0   3  -3 15309.8 343.718  38
   0   3   4 288.889 58.5024  32
   0  -3  -4 196.787 62.6913  39
   0   3  -4 208.864 55.2988  38
   0   3   5 85191.3 930.072  32
   0   3  -5 79701.2 979.761   3
   0  -3  -5 84610.3 1002.01  39
   0  -3  -5 84896.9 924.312   3
   0   3  -5 82336.6 944.767  38
   0  -3   5 79647.1 847.408   7
   0  -3   6 213.577 59.2027   7
   0   3  -6 253.284 71.7571  38
   0  -3  -6 211.009 59.5012   3
   0  -3  -6 211.525 71.5964  39
   0   3   6 310.964 75.1683  32
   0   3  -6 288.338 77.8902   3
   0   3   7 14164.3 459.812  32
   0   3  -7 15508.2 489.432  38
   0   3  -7 15220.3 494.306   3
   0  -3   7 14946.5 439.428   7
   0  -3  -7 15652.8 464.312   3
   0  -3  -7 15131.9 501.672  39
   0  -3   8 16967.4 513.779   7
   0   3   8 17779.3 555.185  32
   0   3  -8 16471.1 544.204  38
   0   3  -8 18355.8 586.772   3
   0  -3  -8 18454.5 536.765   3
   0   3  -9 64003.9 1151.27  38
   0  -3  -9 66574.6 1101.03   3
   0   3   9 62910.7 1118.32  32
   0   3 -10 747.657 144.824  38
   0  -3 -10 594.192 132.663  38
   0   3  10 614.698 138.202  32
   0   3  11 20449.4 796.374  12
   0  -3  11 21467.5 798.662  14
   0  -3  11 20457.7 763.559  24
   0   3  11 20302.4 781.592  11
   0   3  11 19754.3 742.625  20
   0   3  12 23821.6 873.202  11
   0   3  12 22772.0 867.663  12
   0  -3  12 24565.6 862.292  24
   0  -3  12 23340.8 864.858  14
   0   3  12 23287.1 822.433  20
   0   3  13 27295.4 945.966  11
   0  -3  13 28426.7 968.058  14
   0  -3  13 28691.1 947.295  24
   0   3  13 26256.2 949.593  12
   0  -3  14 3306.35 348.448  12
   0   3  14 3489.96 350.594  11
   0  -3  15 2923.84 317.895  12
   0   3  15 2756.33 303.011  11
   0   3  16 2613.91 269.108  11
   0  -3  16 2608.15 267.163  11
   0  -3  16 2840.91 273.845  12
   0   3  17 3643.26 252.303  10
   0  -3  17 3490.03 263.322  11
   0  -3  17 3644.14 265.865  12
   0   3  17 3411.07 261.272  11
   0   4   0 38759.1 564.432  37
   0   4   0 40574.4 445.367   5
   0   4   1 5398.73 145.320   5
   0   4   1 5180.06 193.705  31
   0   4  -1 5155.97 209.169  37
   0   4  -1 5070.19 209.954   2
   0  -4  -1 5164.02 217.523  39
   0   4  -1 4751.67 100.092   8
   0   4  -2 54.4426 40.4305   2
   0   4   2 168.420 29.3233   6
   0  -4   2 138.620 32.8291  36
   0   4  -2 158.971 54.9061  37
   0   4   2 117.647 41.6355  31
   0  -4  -2 207.927 64.4185  39
   0   4  -3 20535.9 459.338  37
   0  -4  -3 20752.5 338.253   1
   0  -4   3 19614.9 310.635  36
   0   4  -3 20374.3 440.868  38
   0  -4  -3 20555.9 464.904  39
   0   4  -4 9095.45 327.689  37
   0   4  -4 8714.02 310.851  38
   0  -4  -4 8730.45 325.100  39
   0   4  -5 3490.19 211.445  38
   0  -4  -5 3733.64 230.801  39
   0   4  -6 8171.36 342.856  38
   0  -4  -6 8751.65 372.558  39
   0  -4   6 8531.89 318.108   7
   0  -4  -6 9225.85 350.073   3
   0  -4  -7 16255.6 544.468  39
   0  -4  -7 17192.2 509.250   3
   0   4  -7 15385.1 505.357  38
   0  -4   7 16284.6 471.730   7
   0  -4  -8 2259.63 223.076  39
   0  -4  -8 2669.74 213.059   3
   0   4  -8 2346.55 216.443  38
   0  -4   8 2055.96 183.499   7
   0   4  -9 4219.63 305.903  38
   0  -4  -9 3933.06 308.294  38
   0  -4 -10 13662.0 596.323  38
   0   4 -10 15557.5 620.399  38
   0   4  11 119.373 106.244  12
   0   4  11 361.738 121.672  20
   0   4  11 164.795 110.172  11
   0  -4  11 71.9123 88.4778  14
   0  -4  12 1505.35 235.253  14
   0   4  12 1582.62 241.909  11
   0   4  12 1435.80 213.222  20
   0   4  13 412.861 138.248  20
   0  -4  13 361.553 130.807  14
   0   4  13 299.147 125.529  11
   0   4  14 2402.89 291.409  11
   0  -4  14 2357.13 287.932  14
   0   4  15 2801.58 297.179  11
   0  -4  15 2791.02 298.866  12
   0   4  16-151.516 110.536  10
   0  -4  16-21.7919 97.3656  11
   0   4  16-1.58739 82.6254  11
   0  -4  16 24.3113 77.4934  12
   0  -4  17 108.657 79.1918  12
   0  -4  17 6.95034 68.5477  11
   0   4  17-132.547 95.4934  10
   0   5   0 5.09929 43.3400  37
   0  -5   0-8.27162 47.3867  39
   0   5  -1 598.882 92.5809   2
   0   5  -1 561.639 89.4499  37
   0   5  -1 628.923 46.9382   4
   0  -5  -1 586.668 96.4718  39
   0   5   1 667.687 61.2754   5
   0  -5  -2 214.952 73.5423  39
   0   5   2 268.680 38.2768   5
   0   5  -2 319.556 71.0682  37
   0   5  -2 186.195 59.8335   2
   0  -5  -3 327.430 79.9133  39
   0   5  -3 297.258 72.4507  37
   0   5  -3 300.732 74.6278   2
   0  -5  -3 332.696 57.4777   1
   0   5   3 371.346 73.0956  31
   0  -5   3 270.217 43.8157  36
   0   5   4 1592.33 143.613  31
   0   5  -4 1504.30 150.628  37
   0  -5  -4 1452.38 150.878  39
   0  -5   4 1569.58 107.381  36
   0   5  -5 3872.09 249.914  37
   0   5  -5 3945.01 239.560  38
   0  -5   5 3933.64 184.249  36
   0  -5  -5 4297.88 261.728  39
   0   5  -6 282.729 81.4846  37
   0  -5  -6 321.399 89.6623  39
   0  -5  -6 258.182 73.9276   3
   0  -5   6 430.219 81.9496   7
   0   5  -6 286.516 77.5938  38
   0  -5  -7 2196.23 195.955   3
   0   5  -7 1941.41 200.170  37
   0   5  -7 1917.66 194.309  38
   0  -5  -7 1934.15 201.024  39
   0  -5   7 1983.32 173.500   7
   0  -5  -8 21.1254 64.7354  39
   0   5  -8-81.8155 63.7792  38
   0   5  -8-60.9731 74.5397  37
   0   5  -9 3846.43 314.560  37
   0   5  -9 3865.44 305.466  38
   0  -5  -9 3472.18 302.390  39
   0   5  10 166.020 81.6965  20
   0  -5  10 297.719 127.798  14
   0   5  10 160.279 85.2101  11
   0  -5  11 12.4372 116.846  14
   0   5  11 120.723 93.1554  20
   0   5  11 44.7093 103.480  11
   0   5  12 125.026 90.7107  20
   0   5  12-112.865 136.438  11
   0  -5  12-111.283 141.925  14
   0  -5  13 162.405 101.631  14
   0   5  13 219.150 124.923  11
   0   5  13 432.322 140.859  20
   0   5  14 1299.03 199.530  20
   0  -5  14 1432.72 228.939  14
   0   5  14 1449.47 225.005  11
   0   5  15 63.9175 99.6375  10
   0  -5  15 1.03958 94.7661  12
   0   5  15 28.3677 89.5947  11
   0   5  16-64.1912 108.437  10
   0  -5  16-23.6046 76.9355  12
   0  -5  16 40.4112 76.7381  11
   0  -5  17 31.1031 63.6973  12
   0   5  17 109.622 63.8169  10
   0  -5  17 41.2554 62.6675  11
   0   6   0 19735.0 497.521  37
   0   6   0 19950.5 340.266   8
   0   6  -1 29410.3 621.393  37
   0  -6  -1 31447.0 660.373  39
   0  -6  -2 11103.2 400.723  39
   0   6  -2 11520.7 398.633  37
   0   6   2 11472.4 366.380  31
   0   6  -2 12203.3 406.883   2
   0   6   3 87970.6 1036.60  31
   0   6  -3 92384.9 1155.13   2
   0  -6  -3 88374.7 1150.24  39
   0   6  -3 86111.9 1117.20  37
   0  -6  -3 90396.7 902.518   1
   0   6  -4 4495.38 274.542  37
   0   6  -4 4812.45 278.489   2
   0   6   4 4659.92 255.929  31
   0  -6  -4 4923.12 285.330  39
   0   6   5 7035.17 328.154  31
   0   6  -5 6271.29 338.022  37
   0  -6  -5 7012.75 355.749  39
   0  -6   6 12060.0 421.412   7
   0  -6  -6 12995.7 510.004  39
   0   6   6 12989.3 473.445  31
   0   6  -6 11873.6 490.914  37
   0  -6  -7 51502.6 1064.93  39
   0   6  -7 49222.6 1038.82  37
   0  -6  -7 52184.5 988.564   3
   0   6  -8 73.2732 67.6327  37
   0  -6  -8-51.6113 59.2596  39
   0   6  -9 158.600 87.4699  37
   0  -6  -9-79.9072 66.3935  39
   0   6  10 6107.28 424.762  20
   0  -6  10 6609.07 454.536  14
   0   6 -10 5857.66 389.659  28
   0   6  10 5436.63 411.953  11
   0   6 -11 8971.38 486.743  28
   0  -6  11 8704.57 533.927  14
   0   6  11 8330.46 526.371  11
   0   6  11 8277.14 508.260  20
   0   6  12 35.3829 74.0502  20
   0   6  12 56.2392 105.164  11
   0  -6  12 23.9301 110.103  14
   0  -6  13 936.777 200.118  14
   0   6  13 790.890 164.220  20
   0   6  13 858.269 183.696  11
   0  -6  14 1939.37 251.513  14
   0   6  14 2298.76 258.134  10
   0   6  14 2499.48 259.175  20
   0   6  14 1967.48 259.172  11
   0   6  15 596.589 134.569  10
   0  -6  15 631.592 156.040  12
   0  -6  16 303.076 94.7714  11
   0   6  16 275.352 88.5419  10
   0  -6  16 312.871 106.364  12
   0  -7   0 8.98620 72.6065  39
   0  -7  -1 5766.32 318.598  39
   0  -7   1 5289.87 303.388  39
   0   7  -1 5173.95 288.239  37
   0   7  -2 556221. 3044.48  37
   0  -7  -2 561272. 3068.83  39
   0   7  -3 3106.33 237.817  37
   0  -7  -3 3354.09 249.855  39
   0   7  -3 3402.77 245.663   2
   0   7   3 3243.84 224.881  31
   0   7  -4 11.7844 56.6950  37
   0  -7  -4 106.453 73.2111  39
   0   7   4 130.056 66.0065  31
   0   7  -4 58.5977 55.7500   2
   0  -7  -5 6945.46 380.393  39
   0   7  -5 6426.33 364.819  37
   0   7   5 6912.42 345.721  31
   0   7  -5 6787.26 374.473   2
   0   7   6 65916.5 1113.41  31
   0   7  -6 65385.0 1197.83   2
   0  -7  -6 63082.8 1182.44  39
   0   7  -6 63944.5 1197.57  37
   0   7   7 278.395 91.6458  31
   0   7  -7 320.859 102.593   2
   0  -7  -7 373.874 115.303  39
   0   7  -7 438.019 117.375  37
   0   7  -8 781.019 154.171   2
   0  -7  -8 1193.37 188.790  39
   0   7  -8 1068.61 182.545  37
   0   7   9 122.018 87.2323  20
   0   7   9 178.037 104.233  11
   0   7   9-88.1741 144.033  10
   0   7  -9-21.5825 96.1606  28
   0  -7   9 97.0460 82.0420  14
   0   7 -10 3529.19 310.710  28
   0   7  10 3012.63 321.328  11
   0   7  10 2712.12 292.637  10
   0   7  10 3437.59 328.937  20
   0  -7  10 3380.56 342.306  14
   0   7 -11-210.875 98.2197  28
   0  -7  11 18.9872 94.5921  14
   0   7  11 102.229 96.1084  11
   0   7  11-23.7931 98.7060  20
   0   7  11-348.391 139.406  10
   0  -7  12 2993.77 325.672  14
   0   7  12 3286.05 320.101  20
   0   7  12 2950.04 306.204  10
   0   7  12 3197.23 335.087  11
   0   7  13-145.579 165.278  10
   0  -7  13-30.7706 100.466  14
   0   7  13-119.813 100.055  20
   0  -7  14 848.103 173.296  14
   0   7  14 741.644 150.099  10
   0   7  14 958.420 161.522  20
   0   7  15-81.9227 112.707  10
   0  -7  15-11.8943 108.209  14
   0  -7  15 73.0574 95.4933  12
   0   7  16 2616.89 206.157  10
   0  -7  16 2491.32 216.802  12
   0  -7  16 2507.01 214.823  11
   0  -8   0 12131.1 489.258  39
   0  -8   1 9809.75 448.829  39
   0  -8  -1 10992.7 465.680  39
   0   8  -1 10534.8 443.777  37
   0  -8  -2 21243.4 652.294  39
   0   8  -2 20650.3 629.738  37
   0   8  -3 9336.70 432.176   2
   0   8  -3 8514.43 423.028  37
   0  -8  -3 9001.27 436.535  39
   0   8  -4 6405.23 368.678   2
   0   8  -4 6270.03 374.011  37
   0  -8  -4 5566.76 352.948  39
   0   8   5 28353.2 736.496  31
   0   8  -5 26907.7 789.062  37
   0   8  -5 27238.6 782.904   2
   0  -8  -5 26997.3 788.746  39
   0   8   6 14238.6 545.141  31
   0  -8  -6 14042.6 590.039  39
   0   8  -6 13134.5 571.286  37
   0   8  -6 14055.6 593.951   2
   0  -8  -7 14455.3 629.233  39
   0   8  -7 13795.5 610.831  37
   0   8  -7 14738.2 632.554   2
   0   8   8 1173.36 176.423  10
   0   8  -8 1529.77 208.815  28
   0   8   8 1395.00 208.503  20
   0  -8   9 1680.51 242.808  14
   0   8   9 1540.39 214.539  10
   0   8   9 1696.69 239.046  20
   0   8  -9 1704.06 216.564  28
   0  -8  10 1954.88 267.621  14
   0   8  10 1856.71 253.809  20
   0   8 -10 2359.16 259.950  28
   0   8  10 1827.43 250.286  10
   0   8 -11 6122.60 408.102  28
   0   8  11 4936.65 392.354  10
   0   8  11 5705.36 423.532  20
   0  -8  11 4959.44 414.115  14
   0   8  12 494.024 141.635  20
   0  -8  12 652.357 170.424  14
   0   8  12 579.399 156.047  10
   0   8  13 215.042 110.794  10
   0  -8  13 408.899 139.784  14
   0   8  13 488.588 144.098  20
   0   8  14 918.714 171.494  10
   0   8  14 1305.42 185.422  20
   0  -8  14 836.025 163.726  14
   0   8  15 1372.75 174.982  10
   0  -8  15 1453.51 184.496  14
   0  -8  15 1584.03 198.384  12
   0  -8  16 1060.57 132.618  12
   0  -8  16 1131.77 136.384  11
   0  -9   0 7.36147 67.7359  39
   0  -9  -1 1346.06 181.251  39
   0  -9   1 1463.62 199.507  39
   0   9  -2 25415.7 751.956  37
   0  -9   2 26556.7 792.896  39
   0  -9  -2 26856.8 792.412  39
   0   9  -3 4435.28 327.141  37
   0  -9  -3 4473.25 333.851  39
   0   9  -4 1953.77 230.842  37
   0   9  -4 2115.36 240.201   2
   0  -9  -4 2183.79 238.174  39
   0   9  -5 1076.81 174.667   2
   0  -9  -5 1119.69 190.849  39
   0   9  -5 979.017 173.903  37
   0   9  -6 38897.1 1057.20  37
   0  -9  -6 37270.0 1015.74  39
   0   9  -6 39516.1 1042.05   2
   0   9  -7 36278.8 992.008  28
   0   9   7 37273.3 1013.37  10
   0   9   7 38839.5 1052.63  20
   0   9  -7 36604.7 993.752   9
   0   9   8 15203.3 671.806  10
   0   9  -8 16041.6 673.120   9
   0   9  -8 15972.8 665.003  28
   0   9   8 15514.5 692.568  20
   0   9  -9 386.509 137.401  28
   0   9   9 230.590 131.116  10
   0   9   9 154.843 100.949  20
   0  -9   9 251.129 133.890  14
   0  -9  10 3110.65 329.293  14
   0   9 -10 3429.04 314.008  28
   0   9  10 2613.20 296.562  10
   0   9  10 2988.31 312.505  20
   0   9  11 24339.1 849.750  20
   0   9 -11 24287.2 799.804  28
   0  -9  11 23606.6 867.650  14
   0   9  11 23181.4 826.915  10
   0   9  12 19605.6 738.576  10
   0   9  12 21058.1 754.414  20
   0   9 -12 20642.5 699.404  28
   0  -9  12 21652.9 807.238  14
   0   9  13 5189.96 358.390  20
   0   9  13 5310.74 366.931  10
   0  -9  13 4962.10 376.505  14
   0   9  14 6575.09 356.696  20
   0   9  14 6759.98 372.286  10
   0  -9  14 5773.55 363.729  14
   0   9  15 5125.42 276.587  10
   0  -9  15 5362.51 309.398  12
   0 -10   0 8312.71 469.344  39
   0 -10  -1 734.449 154.825  39
   0 -10   1 774.612 162.460  39
   0 -10   2 1540.19 214.117  39
   0 -10  -2 1736.92 227.224  39
   0 -10  -3 107.189 60.2258  39
   0  10  -3 31.4880 69.6290  37
   0 -10   3-43.6777 65.3459  39
   0 -10  -4 556.509 124.403  39
   0 -10   4 881.076 177.817  39
   0  10  -4 870.734 163.564  37
   0  10  -5 596.680 146.011  21
   0  10  -5 452.810 126.539   9
   0  10   5 360.796 117.411  10
   0  10   5 550.005 142.327  20
   0  10  -6 400.568 120.857  21
   0  10  -6 194.859 101.311   9
   0  10   6 296.011 120.794  20
   0  10   6 504.623 139.834  10
   0  10  -7 4815.99 378.625   9
   0  10   7 4749.30 379.906  10
   0  10  -7 4983.20 380.305  28
   0  10   7 4648.43 384.576  20
   0  10   8 91.1838 110.819  20
   0  10  -8 95.3929 93.1390  28
   0  10   8 69.3365 101.672  10
   0 -10   9 5143.62 415.521  14
   0  10   9 4504.28 385.626  10
   0  10   9 5219.29 410.015  20
   0  10  -9 5457.40 396.295  28
   0 -10  10 3000.93 324.293  14
   0  10  10 2741.31 301.097  10
   0  10 -10 3081.53 297.903  28
   0  10  10 3231.34 324.897  20
   0  10  11 16505.0 682.345  10
   0  10  11 17436.1 703.011  20
   0 -10  11 17558.6 731.251  14
   0  10 -11 15816.9 623.686  28
   0 -10  12 1470.34 226.906  14
   0  10  12 1855.59 230.691  20
   0  10  12 1558.49 216.444  10
   0 -10  13 4132.82 324.305  14
   0  10  13 4332.69 315.257  10
   0 -10  14 169.711 79.9293  14
   0  10  14 347.881 104.972  10
   0  11   0 18.6591 79.4784  21
   0  11   0 74.5306 62.6312  33
   0  11  -1 347.276 115.259  21
   0  11   1 293.235 108.805  33
   0  11  -1 292.051 104.282  33
   0  11  -2 649.612 129.750  33
   0  11   2 890.301 168.111  33
   0  11  -2 743.566 149.708  21
   0  11   2 910.793 168.052  13
   0  11  -3 4970.40 367.563  33
   0  11   3 4585.37 353.072  13
   0  11  -3 4685.50 363.144  21
   0  11   3 4832.26 367.172  33
   0  11   4 6474.63 430.540  33
   0  11  -4 6285.48 428.652   9
   0  11  -4 6382.69 425.823  21
   0  11  -4 6501.31 427.800  33
   0  11  -5 740.486 163.301  21
   0  11   5 668.288 156.323  33
   0  11  -5 825.545 179.957   9
   0  11   6 4987.25 401.725  10
   0  11  -6 4793.92 387.446  21
   0  11  -6 4434.85 372.194   9
   0  11  -7 29770.9 947.244   9
   0  11  -7 31417.8 950.110  28
   0  11   7 31877.8 992.330  20
   0  11   7 32589.4 997.101  10
   0  11  -8 41362.0 1088.45  28
   0 -11   8 41407.4 1161.56  14
   0  11   8 39962.0 1113.36  20
   0  11   8 40718.5 1107.05  10
   0 -11   9 2.19143 129.003  14
   0  11  -9 276.594 137.707  28
   0  11   9 432.174 146.615  20
   0  11   9 38.4716 141.967  10
   0  11  10 5902.28 419.324  20
   0  11 -10 4600.12 349.309  28
   0  11  10 4850.47 377.534  10
   0 -11  10 5340.53 416.213  14
   0  11  11 14591.3 610.474  10
   0  11 -11 14463.9 566.933  28
   0 -11  11 14229.1 627.248  14
   0  11  12 41424.1 945.306  10
   0 -11  12 39505.4 966.364  14
   0 -11  13 12192.9 487.568  14
   0  11  13 12028.3 456.900  33
   0 -11  14 59.8598 66.4698  14
   0  12   0 1208.50 203.673  21
   0  12   0 1656.18 230.643  33
   0  12   1 6825.23 447.462  21
   0  12   1 7037.92 450.528  33
   0  12  -1 5946.49 423.995  21
   0  12  -1 6955.72 454.412  33
   0  12  -2-20.8237 121.139  21
   0  12   2-40.2681 95.2478  33
   0  12  -2 72.7427 92.5530  33
   0  12   3 5110.53 391.261  33
   0  12  -3 4946.81 385.353  33
   0  12  -3 4423.80 369.875  21
   0  12  -3 4447.21 377.952   9
   0  12  -4 929.185 187.847   9
   0  12  -4 1073.71 202.725  21
   0  12   4 792.073 179.442  33
   0  12   5 22414.6 812.298  33
   0  12  -5 20222.5 787.446   9
   0  12  -5 20116.1 776.309  21
   0  12   6 19.4325 104.053  33
   0  12  -6 115.370 103.183   9
   0  12  -7 9275.86 527.908   9
   0  12   7 9463.87 535.240  33
   0  12  -7 9341.68 524.031  28
   0  12  -8 6744.08 433.425  28
   0 -12   8 7254.35 484.708  14
   0  12   8 7318.74 459.679  33
   0  12   9 459.990 143.102  33
   0  12  -9 593.041 144.230  28
   0 -12   9 419.733 139.666  14
   0  12 -10 64.7776 75.1933  28
   0 -12  10-116.580 121.664  14
   0  12  10 5.74976 99.8523  33
   0  12  11 1375.02 210.431  33
   0 -12  11 1477.18 205.110  14
   0  12 -11 1203.81 157.909  28
   0  12  12-30.6144 78.7644  33
   0 -12  12-263.294 117.015  14
   0 -12  13 2481.74 197.235  14
   0  12  13 2398.98 181.167  33
   0  13   0-218.762 123.994  21
   0  13   0-43.2790 99.4005  33
   0  13  -1 363.169 126.343  33
   0  13   1 473.225 142.110  33
   0  13  -1 140.192 111.879  21
   0  13   1 178.306 108.589  21
   0  13  -2 4319.10 369.573   9
   0  13   2 4446.95 367.459  33
   0  13  -2 4126.40 358.398  33
   0  13  -2 4285.84 359.411  21
   0  13   2 4199.32 363.132  21
   0  13   3 3992.36 353.373  33
   0  13  -3 3637.79 332.200  33
   0  13  -3 3578.17 339.566   9
   0  13  -3 3709.66 342.582  21
   0  13  -4 10078.5 556.671   9
   0  13   4 11573.2 584.633  33
   0  13  -4 10342.8 559.916  21
   0  13   5 3534.54 328.170  33
   0  13  -5 3390.80 323.823  21
   0  13  -5 3351.45 327.354   9
   0  13  -6 56.8342 79.1669  28
   0  13   6 93.8165 84.2966  33
   0  13  -6 39.5756 101.928   9
   0  13   7 8960.83 501.046  33
   0  13  -7 8952.77 494.555  28
   0 -13   8 2291.54 270.472  14
   0  13   8 2151.06 249.622  33
   0  13  -8 1967.93 230.303  28
   0 -13   9 9128.78 492.096  14
   0  13  -9 8692.18 442.323  28
   0  13   9 9100.38 463.431  33
   0  13 -10 1040.25 154.365  28
   0 -13  10 1320.74 187.499  14
   0  13  10 1189.49 172.662  33
   0  13  11 2075.59 195.636  33
   0 -13  11 2219.25 216.294  14
   0  13  12 303.938 82.4080  33
   0 -13  12 230.246 73.7415  14
   0  14   0 9343.06 529.634  21
   0  14   0 9833.54 536.152  33
   0  14   0 9671.44 534.154   9
   0  14  -1 4885.56 388.225  21
   0  14  -1 5008.91 395.878   9
   0  14   1 4732.43 376.318  33
   0  14   1 4469.58 372.072  21
   0  14  -1 5081.28 399.688  33
   0  14  -2-124.215 138.772  33
   0  14   2-86.1338 143.809  21
   0  14  -2 221.537 120.970   9
   0  14  -2 29.8893 98.2145  21
   0  14   2-25.8352 108.894  33
   0  14  -3 4072.47 351.912   9
   0  14  -3 4106.11 355.607  21
   0  14   3 3940.39 354.045  21
   0  14   3 4209.18 348.992  33
   0  14   4 2052.37 247.007  33
   0  14   4 2260.91 270.921  21
   0  14  -4 1829.46 241.098  21
   0  14  -4 1891.99 248.412   9
   0  14  -5 71.5095 93.4667   9
   0  14   5 10.2793 97.3732  33
   0  14  -6 281.035 134.534   9
   0  14   6 132.629 98.0406  33
   0  14  -6 170.813 108.888  28
   0  14   7 386.101 122.186  33
   0  14  -7 454.503 122.730  28
   0 -14   7 540.271 147.532  14
   0 -14   8 61.2996 93.5396  14
   0  14   8 250.265 108.705  33
   0  14  -8 239.018 93.6767  28
   0 -14   9 168.594 86.6670  14
   0  14   9 127.902 81.5287  33
   0  14  -9 306.548 99.0075  28
   0 -14  10 53.2409 69.0001  14
   0  14  10-10.4896 75.8714  33
   0  14 -10 22.7031 54.5721  28
   0  15   0-173.349 137.781  33
   0  15   0 72.1145 87.3380   9
   0  15   0-7.81385 95.6138  21
   0  15   1 1366.73 205.016   9
   0  15   1 1153.24 189.598  21
   0  15  -1 1256.30 203.064   9
   0  15   1 1176.40 197.957  33
   0  15  -1 998.878 182.107  21
   0  15  -1 866.108 168.217  33
   0  15  -2 2510.04 271.014  21
   0  15   2 2482.61 271.349  21
   0  15   2 2644.66 259.218   9
   0  15   2 2575.07 274.977  33
   0  15  -2 2465.16 269.571   9
   0  15   3 2282.67 263.110  21
   0  15  -3 2043.34 245.232   9
   0  15   3 2222.84 250.912  33
   0  15  -3 2117.35 250.826  21
   0  15  -4 53.1217 96.2588  21
   0  15   4 140.553 95.2461  21
   0  15   4 185.260 111.427  33
   0  15  -4 224.918 119.985   9
   0  15   5 497.627 133.304  33
   0  15   5 534.205 145.295  21
   0  15  -5 413.253 122.678   9
   0  15  -5 424.988 126.338  28
   0  15  -6 201.029 98.0275  28
   0  15   6 491.557 126.246  33
   0  15   6 298.540 118.487  21
   0  15   7 552.771 127.263  21
   0  15  -7 600.285 121.877  28
   0  15   7 552.345 124.023  33
   0 -15   7 467.524 118.005  14
   0  15   8 433.446 106.049  21
   0  15   8 287.728 90.1082  33
   0 -15   8 312.272 99.7097  14
   0  15  -8 286.149 83.8658  28
   0  15   9 289.308 92.5543  21
   0 -15   9 260.991 81.6532  14
   0  16   0 2329.16 240.186  21
   0  16   0 2759.68 259.191  33
   0  16   0 2708.90 249.365   9
   0  16  -1 718.365 145.075   9
   0  16   1 511.031 127.219  21
   0  16   1 442.196 118.623  33
   0  16  -1 565.678 131.239  21
   0  16   1 691.632 142.686   9
   0  16  -2 401.589 118.296   9
   0  16   2 312.628 91.8759  21
   0  16  -2 482.522 132.218  21
   0  16   2 592.686 132.152   9
   0  16   2 407.087 120.579  33
   0  16   3 548.922 129.260  21
   0  16   3 435.003 114.588  33
   0  16  -3 467.512 126.538   9
   0  16  -3 409.172 120.923  21
   0  16  -4 1873.24 205.187  28
   0  16   4 1899.58 201.914  33
   0  16   4 1891.91 205.828  21
   0  16   5 47.8704 73.1087  21
   0  16   5 165.835 95.0840  33
   0  16  -5 25.0523 66.7089  28
   0  16   6 2659.57 223.040  21
   0 -16   6 2846.52 233.341  14
   0  16  -6 2532.72 211.414  28
   0  16   6 2634.30 212.004  33
   0 -16   7 153.435 70.2353  14
   0  16  -7-5.76251 56.0954  28
   0  16   7 175.627 69.1028  21
   0  16   7 142.271 70.9980  33
   0  17   0-6.28870 74.2163  21
   0  17   0 157.694 82.9199   9
   0  17   1 1820.68 166.654   9
   0  17   1 1759.21 186.549  21
   0  17  -1 1775.72 178.270  21
   0  17  -1 2058.21 188.836   9
   0  17  -2 1105.79 150.510  28
   0  17   2 945.824 138.881  21
   0  17   3 118.598 69.4369  33
   0  17  -3 127.576 74.8632  28
   0  17   3 236.916 82.9144  21
   0  17   4 26.7657 59.8266  21
   0  17   4-66.6958 68.1860  33
   0 -17   4 151.546 86.9527  14
   0  17  -4 23.2420 55.5725  28
   0  17   5 2233.57 171.600  21
   0 -17   5 2064.38 173.290  14
  -1   0  17-59.7184 74.2311  11
  -1   0  16 180.355 103.307  20
  -1   0  16 147.685 102.590  11
  -1   0  15-129.455 105.121  12
  -1   0  15 2.90794 93.1754  20
  -1   0  15-122.631 119.333  11
  -1   0  14 686.627 162.515  12
  -1   0  14 701.917 167.030  11
  -1   0  13-89.4223 117.755  11
  -1   0  13-24.2042 106.238  24
  -1   0  13-45.5739 118.041  12
  -1   0  12 2159.61 285.186  24
  -1   0  12 2756.66 306.399  12
  -1   0  11-75.3840 122.164  12
  -1   0  11 61.4448 75.3463  24
   1   0 -10 10462.9 518.009  38
  -1   0  10 10829.4 523.372  32
  -1   0   9 26.0207 68.9861  32
   1   0  -9-25.0851 66.2963  38
   1   0  -8 132864. 1590.38  38
  -1   0   8 131312. 1584.23  32
   1   0  -7 829.922 126.830  38
   1   0  -6 36916.8 545.553   3
   1   0  -6 38350.0 734.276  38
   1   0  -5 46.1475 26.4080   3
   1   0  -5 41.0339 47.8260  38
   1   0  -4 621508. 2449.32  38
   1   0  -4 635903. 2191.30   5
   1   0  -3 142.398 50.6373   5
   1   0  -3 20.2062 36.7317  38
  -1   0   2 118262. 808.635  32
  -1   0   2 119307. 854.884  36
   1   0  -2 118696. 821.622  38
  -1   0   1 76.6117 28.4809  32
   1   0  -1 106.969 17.1955  37
   1   0  -1 134.080 31.5787  38
   1   0   0 2797.96 82.2637  38
  -1   0   0 2733.93 119.564  36
  -1   0  -1 81.5101 30.8126   3
   1   0   1 23.1105 31.0136   4
  -1   0  -2 999999. 2477.58   3
  -1   0  -3 49.9929 40.7269   3
  -1   0  -4 55336.6 534.999  38
  -1   0  -4 54376.2 715.272   3
  -1   0  -5 22.3871 30.7872  38
  -1   0  -5 18.1422 43.5027   3
  -1   0  -6 635000. 2903.82   3
  -1   0  -6 616529. 2409.01  38
   1   0   7 82.2848 64.0775   7
  -1   0  -7 66.5583 47.2505  38
  -1   0  -7-67.3012 72.9275   3
   1   0   8 34155.4 798.754   7
  -1   0  -8 33105.5 803.588   3
  -1   0  -9-38.1657 69.5084   3
   1   0   9 38.3759 56.2233   7
   1   0  10 126214. 1785.05   7
  -1   0 -10 124157. 1741.62   3
   1   0  11 67.6111 80.5865  12
   1   0  12 16069.3 702.774  11
   1   0  12 15884.7 730.398  12
   1   0  13-93.1389 114.731  12
   1   0  13 93.7152 124.880  11
   1   0  14 24718.7 876.127  11
   1   0  14 25922.6 937.892  12
   1   0  15-86.1701 122.593  11
   1   0  15-45.4716 101.571  12
   1   0  16 7190.62 419.430  11
   1   0  16 7410.76 448.108  12
   1   0  17-186.489 101.008  11
  -1   1  17 512.473 111.241  11
  -1  -1  17 809.727 144.287  11
  -1   1  16 7630.03 398.882  20
  -1   1  16 7696.39 432.918  11
  -1  -1  16 7963.26 418.436  12
  -1  -1  16 7469.94 431.375  11
  -1   1  15 999.737 179.809  20
  -1  -1  15 1122.93 199.334  11
  -1  -1  15 806.262 166.015  12
  -1  -1  15 1120.63 181.428  20
  -1   1  15 1035.65 190.887  11
  -1  -1  14 148.447 102.824  11
  -1  -1  14 313.798 153.061  24
  -1  -1  14 220.603 124.126  12
  -1   1  14 230.695 118.281  12
  -1   1  14 93.3995 98.9135  11
  -1   1  14 170.847 112.318  20
  -1   1  13 1138.77 221.958  11
  -1   1  13 1208.45 223.428  24
  -1  -1  13 1247.56 228.927  24
  -1  -1  13 1058.88 203.292  12
  -1   1  13 1136.84 204.036  12
  -1   1  12 2295.49 282.287  12
  -1  -1  12 1939.59 257.731  12
  -1  -1  12 1991.45 264.007  14
  -1   1  12 1917.69 259.795  11
  -1   1  12 2340.76 295.086  24
  -1  -1  12 2256.53 288.260  24
  -1   1  11 3065.62 310.007  12
  -1  -1  11 2856.44 296.527  14
  -1   1  11 3136.96 322.938  24
  -1  -1  11 3258.48 331.227  24
  -1  -1  10 1194.10 178.457  32
   1  -1 -10 1131.34 180.111  38
  -1   1  10 1258.64 203.505  32
   1   1 -10 1587.07 209.745  38
   1   1  -9 2458.96 239.608  38
   1  -1  -9 2613.10 248.757  38
  -1   1   9 2360.29 235.757  32
  -1   1   8 60626.6 1077.88  32
   1  -1  -8 61216.0 1109.79  38
  -1  -1   8 59979.8 938.825   8
   1   1  -8 57515.4 1051.50  38
   1   1  -7 366.597 85.9617  38
   1  -1  -7 322.097 86.8216  38
  -1   1   7 431.256 98.3126  32
  -1   1   6 103044. 1199.31  32
   1   1  -6 100396. 1184.42  38
  -1   1   5 699.948 99.3259  32
   1  -1  -5 778.245 65.5690   3
   1  -1  -5 720.145 99.4483  38
  -1  -1   5 739.487 89.5020   8
   1   1  -5 895.010 111.571  38
   1   1  -4 12446.0 341.974   5
  -1   1   4 12819.3 355.199  32
   1  -1  -4 12162.9 341.978  38
   1  -1  -4 12274.8 197.222   3
   1  -1  -3 45197.3 582.653  38
   1  -1  -3 46285.0 478.774  39
  -1   1   3 45041.4 400.912  29
  -1   1   3 46205.1 333.152   1
   1   1  -3 46846.8 609.916  38
   1  -1  -3 49929.2 507.064   5
   1   1  -3 49219.1 624.971   5
   1   1  -2 506759. 1779.23  38
   1   1  -2 503963. 1473.62  37
   1  -1  -2 507720. 1696.74  38
   1  -1  -2 506994. 1279.40  39
  -1  -1   1 110140. 795.617  36
   1   1  -1 110113. 737.147  38
   1  -1  -1 111215. 476.602  39
   1   1  -1 106945. 612.032  37
  -1   1   1 106662. 700.494  29
   1   1   0 10524.7 155.117   7
   1   1   0 10110.5 197.366  38
  -1   1   0 10354.8 165.718   3
  -1   1   0 9696.01 204.107  31
  -1   1   0 10982.0 212.260  36
  -1  -1   0 8805.79 123.163  32
  -1  -1   0 10085.9 239.965  36
   1  -1   0 10583.9 147.287  38
  -1  -1   0 10140.7 244.176   1
  -1  -1   0 10024.8 144.932  39
  -1   1   0 9040.63 94.7876  37
  -1  -1  -1 118596. 649.559  39
   1   1   1 123129. 693.570   7
   1  -1   1 122295. 737.069   4
  -1   1  -1 121266. 660.090   2
  -1  -1  -1 120383. 777.530  30
  -1   1  -1 122581. 726.079   3
   1   1   1 117843. 840.079   4
  -1   1  -2 215804. 1132.65   3
   1   1   2 219547. 1227.91   4
  -1  -1  -2 218187. 1067.01  39
  -1  -1  -3 257123. 1454.40   3
  -1   1  -3 259628. 1316.99  29
  -1  -1  -3 261026. 1366.40  39
  -1   1  -3 259352. 846.338  38
   1   1   3 260801. 1412.24   7
   1   1   4 521402. 2200.40   7
  -1  -1  -4 520345. 2276.21   3
  -1   1  -4 507231. 1907.27  29
  -1  -1  -4 513471. 2166.25  39
   1  -1   4 499379. 2163.21   7
  -1   1  -4 508410. 1548.77  38
  -1   1  -5 7847.36 232.187  38
   1  -1   5 7205.10 287.042   7
  -1   1  -5 7113.16 290.559   3
  -1  -1  -5 8087.13 314.482   3
  -1   1  -6 12004.2 327.485  38
   1   1   6 11834.0 408.555   7
  -1   1  -6 10956.7 393.890   3
  -1  -1  -6 11429.1 397.802   3
   1  -1   6 10976.9 381.867   7
   1   1   7 34294.0 754.483   7
  -1  -1  -7 34989.0 743.081   3
  -1   1  -7 35554.4 632.349  38
   1  -1   7 36371.8 751.924   7
  -1  -1  -7 35498.8 665.496  38
  -1   1  -7 34881.8 755.570   3
   1  -1   8 190230. 1866.47   7
  -1   1  -8 197112. 1943.71   3
  -1  -1  -8 197553. 1911.24   3
   1   1   8 188165. 1909.10   7
  -1   1  -9 2216.61 230.044   3
   1   1   9 2790.31 225.202  32
   1  -1   9 2371.63 229.475   7
   1   1   9 2471.76 241.057   7
  -1  -1  -9 2242.47 224.726   3
   1   1  10-46.4865 84.7329   7
  -1  -1 -10 103.347 84.3616   3
  -1   1 -10-21.6220 69.6872   3
   1  -1  10 93.1181 65.8485   7
   1  -1  11 2809.23 286.193  14
   1   1  11 2807.21 292.512  11
   1   1  11 2712.50 309.894  12
   1   1  12 4359.36 391.656  12
  -1   1 -12 5487.08 406.036  26
   1   1  12 4781.92 393.128  11
   1  -1  12 4738.37 407.564  12
   1   1  13 9151.31 551.941  11
   1  -1  13 9103.04 574.355  12
   1   1  13 9802.30 591.612  12
   1   1  14 1757.71 275.018  11
   1   1  14 1237.82 221.582  12
   1  -1  14 1222.11 212.251  12
   1  -1  14 1526.54 228.691  11
   1   1  15 6738.42 451.484  11
   1  -1  15 6925.42 445.841  11
   1  -1  15 6574.57 453.785  12
   1   1  15 6457.52 458.890  12
   1  -1  16 279.716 127.271  12
   1  -1  16 232.026 121.072  11
  -1  -1 -16 298.455 105.186  15
   1   1  16 201.927 110.665  11
  -1   1 -17 6155.66 310.757  15
   1   1  17 6403.13 340.749  11
   1  -1  17 6640.52 344.383  11
  -1  -2  17 892.387 138.618  11
  -1   2  17 751.443 128.896  11
  -1   2  16 3176.15 264.099  20
  -1  -2  16 2885.56 267.739  11
  -1  -2  16 3079.47 263.897  12
  -1   2  16 2824.88 268.987  11
  -1   2  15 216.590 113.734  20
  -1   2  15 108.678 105.802  11
  -1  -2  15 226.365 108.215  11
  -1  -2  15 250.441 111.879  12
  -1   2  14 4291.11 373.562  11
  -1   2  14 4560.98 381.239  20
  -1  -2  14 4878.15 395.261  12
  -1  -2  14 4102.48 380.562  24
  -1   2  13 1359.81 221.253  20
  -1   2  13 1317.96 224.070  12
  -1  -2  13 1631.99 247.244  12
  -1   2  13 1339.15 227.430  11
  -1  -2  13 1430.49 235.796  24
  -1  -2  13 1458.69 237.357  14
  -1   2  12 5871.57 437.272  12
  -1   2  12 5344.89 430.647  24
  -1  -2  12 5547.99 426.805  14
  -1  -2  12 5685.52 434.691  24
  -1   2  12 5220.63 420.701  11
  -1   2  11 74.2414 93.0815  24
  -1   2  11 140.117 87.2352  12
  -1   2  11 64.1867 86.0817  22
  -1  -2  11 117.385 101.462  24
  -1   2  11-42.5022 100.338  11
   1  -2 -10 6868.71 428.807  38
  -1   2  10 6758.43 422.063  32
   1   2 -10 7231.94 440.001  38
   1  -2  -9 1081.15 162.438  38
   1   2  -9 1128.41 172.894  38
  -1   2   9 1160.72 172.630  32
  -1   2   8 20545.9 636.555  32
   1   2  -8 20107.9 638.322  38
   1  -2  -8 19676.8 623.904  38
   1  -2  -7 27740.2 686.310  38
  -1   2   7 27017.1 678.539  32
   1   2  -7 25628.9 668.637  38
   1   2  -6 8157.62 350.629  38
   1  -2  -6 8482.70 352.865  38
  -1   2   6 8460.17 354.696  32
  -1   2   5 6754.61 292.398  32
   1  -2  -5 6909.79 263.299  39
   1   2  -5 6512.15 291.878  38
   1  -2  -5 7022.09 185.465   3
  -1  -2   5 6742.19 191.435   7
   1  -2  -4 249619. 1390.49  39
  -1   2   4 250112. 1617.57  32
  -1  -2   4 247223. 921.911   7
   1   2  -4 245056. 1626.15  38
  -1  -2   4 243842. 1551.03  36
   1   2  -4 245650. 1622.02   5
   1  -2  -4 241622. 883.199   3
   1   2  -3 136286. 1133.11   5
   1   2  -3 132966. 998.251  37
  -1   2   3 131900. 800.771  29
   1   2  -3 135756. 1105.95  38
   1  -2  -3 136313. 920.925  39
  -1  -2   3 132195. 1047.22  36
  -1   2   2 36823.9 444.693  29
  -1  -2   2 35684.4 504.119  36
   1   2  -2 37921.3 535.198  38
   1   2  -2 35888.6 477.261  37
   1  -2  -2 38287.4 433.789  39
  -1  -2   1 36261.9 486.704  36
   1   2  -1 37331.4 490.686  38
   1  -2  -1 37572.1 400.922  39
  -1   2   1 37094.1 462.617  30
  -1   2   0 10974.8 194.787  36
  -1  -2   0 10576.3 276.451   1
  -1   2   0 10758.8 166.351  37
  -1  -2  -1 6850.04 225.160   1
  -1  -2  -1 6587.92 183.855  39
  -1   2  -1 7145.23 192.379   3
   1   2   1 6626.79 216.451   4
   1   2   1 7259.94 186.292   7
  -1   2  -1 6858.22 197.588   2
   1  -2   1 7119.01 161.068   4
   1   2   2 190.581 17.8033  31
   1   2   2 360.840 58.0090   7
   1   2   2 271.417 57.4471   4
  -1  -2  -2 364.239 48.2878  30
  -1   2  -2 282.665 57.7868  29
  -1  -2  -2 333.085 58.4564  39
  -1   2  -2 344.627 60.5931   3
  -1   2  -3 8326.84 172.145  38
  -1  -2  -3 8375.10 264.123  39
   1   2   3 8523.12 162.490  32
  -1   2  -3 8397.60 252.361  29
   1   2   3 9122.43 277.317   7
  -1   2  -3 8378.51 270.338   3
   1   2   4 68599.4 587.372  32
  -1   2  -4 63717.7 823.923   3
  -1  -2  -4 67595.8 853.378   3
  -1  -2  -4 66030.6 816.672  39
  -1   2  -4 67133.4 590.355  38
   1   2   4 70642.3 859.855   7
  -1   2  -4 72874.3 772.496  29
  -1  -2  -5 2085.24 166.745   3
  -1   2  -5 2067.91 165.856   3
   1   2   5 2073.22 165.736   7
  -1  -2  -5 2008.70 163.169  39
  -1   2  -5 2183.59 127.639  38
   1  -2   5 1840.44 152.541   7
  -1   2  -5 2149.22 141.121  29
   1   2   5 2121.97 125.445  32
  -1   2  -6 38788.0 596.651  38
   1   2   6 39480.0 607.218  32
  -1   2  -6 37162.8 745.444   3
   1   2   6 38891.2 761.753   7
  -1  -2  -6 35695.4 721.765  39
   1  -2   6 37217.0 717.183   7
  -1   2  -6 41562.9 625.495  29
  -1  -2  -6 37591.2 752.612   3
   1   2   7 5140.25 247.032  32
  -1  -2  -7 5162.35 302.871   3
  -1   2  -7 5231.68 305.549   3
  -1   2  -7 5346.45 249.456  38
   1   2   7 5998.33 327.781   7
   1  -2   7 5247.79 291.207   7
   1   2   8 6964.76 381.361   7
  -1  -2  -8 6824.33 359.612   3
   1  -2   8 7109.89 367.606   7
  -1   2  -8 7091.43 376.190   3
   1   2   8 7018.11 318.327  32
  -1  -2  -8 7027.81 337.128  38
  -1   2  -9 2787.67 253.200   3
   1  -2   9 2593.03 237.560   7
  -1  -2  -9 2649.41 227.288  38
  -1  -2  -9 2452.41 241.669   3
   1   2   9 2811.38 259.990   7
   1  -2  10 19502.6 689.800   7
  -1  -2 -10 19184.6 688.961   3
  -1   2 -10 18258.2 684.227   3
   1   2  11 755.423 158.944  11
  -1   2 -11 1104.62 185.752  28
   1   2  11 1246.27 205.432  12
   1  -2  11 933.874 173.864  14
   1   2  12 950.587 184.592  11
   1  -2  12 1120.43 201.923  14
   1   2  12 902.595 177.424  12
   1   2  13 694.830 175.011  11
  -1   2 -13 884.066 168.155  26
   1   2  13 579.242 160.034  12
   1  -2  13 611.764 152.828  12
   1   2  14 2010.56 274.701  12
   1   2  14 2660.86 295.043  11
   1  -2  14 2277.20 275.397  11
   1  -2  14 2104.93 285.161  12
  -1   2 -14 2539.69 274.847  26
   1   2  15 835.874 180.061  11
  -1  -2 -15 903.627 159.317  15
   1  -2  15 606.524 146.979  11
   1  -2  15 737.375 179.284  12
   1   2  16 6574.55 397.555  11
   1  -2  16 6337.96 411.717  12
   1  -2  16 6356.90 391.044  11
   1   2  17 648.909 131.567  11
   1  -2  17 469.766 106.692  11
   1  -2  17 731.414 139.818  12
  -1   3  17 470.261 103.407  11
  -1  -3  17 520.601 109.967  11
  -1   3  16 5968.54 369.473  11
  -1  -3  16 5589.13 365.500  11
  -1   3  16 5320.28 334.241  20
  -1  -3  16 5697.95 345.510  12
  -1   3  15 86.7584 94.8734  20
  -1  -3  15 214.796 122.470  11
  -1  -3  15 133.220 97.1071  12
  -1   3  15 244.568 120.808  11
  -1  -3  14 2952.62 311.185  12
  -1   3  14 2862.94 309.667  11
  -1  -3  14 2903.72 313.991  24
  -1   3  14 3323.40 321.009  20
  -1  -3  13-156.921 109.777  24
  -1   3  13 110.562 114.810  20
  -1   3  13-9.97059 101.172  11
  -1  -3  13-16.4962 110.186  14
  -1   3  12 4305.26 393.907  11
  -1  -3  12 4375.25 398.695  24
  -1   3  12 5012.99 408.773  12
  -1  -3  12 4927.35 405.762  14
  -1   3  12 4597.01 390.991  20
  -1  -3  11 22966.8 843.342  14
  -1  -3  11 22989.2 845.936  24
  -1   3  11 22893.2 848.689  24
  -1   3  11 22045.7 822.966  11
  -1  -3  10 2024.53 234.369  36
  -1   3  10 2256.69 250.852  32
   1  -3 -10 2193.44 253.369  38
   1   3 -10 2241.97 255.187  38
   1  -3  -9 669.225 137.143  38
  -1   3   9 739.502 141.848  32
  -1  -3   9 835.513 153.796  36
  -1   3   8 5706.81 345.642  32
   1  -3  -8 5891.45 352.533  38
   1   3  -8 5491.04 352.161  38
  -1   3   7 129684. 1522.41  32
   1  -3  -7 132903. 1543.83  38
   1   3  -6 28150.4 677.823  38
  -1  -3   6 28331.9 624.991  36
  -1   3   6 28584.9 662.424  32
   1   3  -5 27873.4 621.436  38
  -1  -3   5 27742.4 572.684  36
  -1   3   5 28597.7 614.954  32
   1  -3  -5 28788.9 566.233  39
   1   3  -4 63335.4 823.271  37
   1  -3  -4 63333.1 532.167   3
   1  -3  -4 62099.5 762.664  39
   1   3  -4 61721.8 860.103  38
  -1  -3   4 59383.2 775.438  36
   1   3  -4 60842.7 865.807   5
   1   3  -3 129080. 1173.26   5
   1   3  -3 128278. 1082.91  37
  -1  -3   3 130500. 1071.13  36
   1  -3  -3 131701. 1014.55  39
   1   3  -3 129214. 1160.73  38
   1   3  -2 31822.9 505.101  37
  -1  -3   2 32842.9 510.978  36
   1   3  -2 32620.6 549.188  38
   1   3  -1 92358.9 859.325  37
  -1  -3   1 96532.2 840.655  36
   1  -3  -1 97554.4 795.147  39
   1   3  -1 93397.6 674.709   2
  -1   3   0 90441.0 639.339  37
  -1   3   0 89890.7 490.974  36
  -1   3  -1 21490.4 410.249   2
  -1   3  -1 21999.1 346.068  37
  -1  -3  -1 21924.9 440.023   1
  -1  -3  -1 21025.0 386.473  39
   1   3   1 21145.1 405.071   4
  -1   3  -2 11371.7 302.456   3
  -1   3  -2 11646.8 312.538   2
  -1  -3  -2 11698.8 325.244   1
  -1  -3  -2 11191.6 303.392  39
   1   3   2 10761.4 305.926   4
  -1  -3  -3 29162.4 527.467  39
  -1   3  -3 28240.2 526.770   3
  -1   3  -4 621.838 95.2704   3
   1   3   4 523.898 87.1047   7
  -1  -3  -4 697.093 98.6055  39
  -1  -3  -4 678.240 59.6826  30
  -1   3  -4 672.991 70.2326  38
  -1   3  -4 758.781 91.7258  29
   1   3   5 8585.17 248.676  32
  -1   3  -5 8572.04 264.873  38
  -1  -3  -5 7842.18 323.905  39
   1   3   5 8079.06 335.062   7
  -1   3  -5 7482.03 321.846   3
  -1  -3  -5 8478.95 342.869   3
  -1   3  -5 9134.22 305.500  29
   1   3   6 10771.1 318.536  32
  -1   3  -6 9444.69 383.948   3
  -1  -3  -6 9827.33 392.197  39
  -1  -3  -6 10758.6 410.357   3
  -1   3  -6 10801.8 327.941  38
   1   3   6 9815.66 406.559   7
  -1   3  -6 10937.0 343.209  29
   1  -3   6 10393.9 391.145   7
   1  -3   7 946.831 129.244   7
  -1  -3  -7 870.962 131.852   3
  -1   3  -7 956.039 137.037   3
  -1  -3  -7 1027.89 145.995  39
  -1  -3  -8 11593.4 481.942   3
   1  -3   8 10889.1 452.856   7
  -1   3  -8 11371.9 487.244   3
  -1  -3  -9 0.12622 63.2308  38
  -1  -3  -9 2.09210 62.5382   3
  -1   3  -9 66.6747 62.0804   3
   1  -3   9-35.4615 69.7602   7
   1  -3  10 389.091 102.357   7
  -1   3 -10 159.676 96.4769   3
  -1  -3 -10 161.018 78.5925   3
   1   3  11 55.8281 93.5132  11
  -1   3 -11 64.2677 74.7705  28
   1   3  12 281.986 132.462  11
  -1   3 -12 358.338 137.556  28
   1   3  12 141.081 90.4031  12
   1  -3  12 273.362 104.399  14
   1   3  13 6241.52 452.773  11
   1   3  13 7173.66 501.920  12
   1  -3  13 6837.92 475.396  14
   1  -3  14 322.576 138.232  12
  -1  -3 -14 269.491 104.045  15
  -1   3 -14 239.505 92.9070  26
   1   3  14 200.633 111.293  11
   1  -3  15 284.775 130.004  12
   1  -3  15 338.790 115.804  11
   1   3  15 455.624 141.595  11
   1   3  16 414.331 120.793  11
   1  -3  16 261.371 105.111  11
   1  -3  16 383.884 123.106  12
   1  -3  17 4315.66 287.985  12
   1  -3  17 3819.62 250.818  11
   1   3  17 4293.29 274.313  10
  -1  -4  17 798.923 122.672  11
  -1   4  16-18.5709 74.4654  20
  -1  -4  16 19.4943 65.9475  12
  -1  -4  16-16.9738 77.4969  11
  -1   4  16-11.1837 79.6226  11
  -1   4  15-57.2968 90.8846  11
  -1   4  15 3.71521 92.9626  10
  -1   4  15 83.2174 104.385  20
  -1  -4  15 90.2771 83.5565  12
  -1  -4  15 49.5381 98.8841  24
  -1   4  14 3350.57 333.384  11
  -1   4  14 3052.97 305.887  20
  -1  -4  14 3192.08 318.068  12
  -1  -4  14 3110.07 316.531  24
  -1  -4  14 3054.09 320.210  14
  -1   4  13 7818.36 513.201  11
  -1  -4  13 7436.65 496.046  14
  -1  -4  13 8127.36 514.869  24
  -1   4  13 7789.17 500.263  20
  -1   4  12 92.8795 106.215  11
  -1   4  12 121.619 87.4967  20
  -1  -4  12 335.845 125.269  24
  -1  -4  12 144.210 109.971  14
  -1  -4  11 52.7032 108.898  24
  -1  -4  11-42.7181 115.678  14
  -1   4  11-34.1026 108.395  11
  -1   4  11 110.454 95.6197  20
   1   4 -10 3696.18 318.960  37
  -1  -4  10 2959.25 274.588  36
  -1   4  10 4659.08 377.565  11
  -1  -4  10 3885.88 347.128  14
  -1  -4  10 4174.00 357.667  24
  -1   4  10 3806.29 340.455  20
  -1  -4   9 19571.2 654.001  36
   1   4  -9 20096.0 723.288  38
   1   4  -9 20998.2 715.502  37
   1  -4  -9 19312.0 705.143  38
   1   4  -8 2499.37 244.634  38
   1   4  -8 2517.29 237.250  37
   1  -4  -8 2265.32 232.908  38
  -1  -4   8 2385.55 225.915  36
   1  -4  -7 7181.25 354.792  39
   1   4  -7 6350.01 348.196  37
   1   4  -7 6152.69 353.371  38
  -1  -4   7 5827.64 314.038  36
  -1  -4   6 38480.7 740.275  36
   1   4  -6 36833.3 802.308  38
   1  -4  -6 42171.6 787.183  39
   1   4  -6 41493.0 828.405  37
  -1  -4   5 13056.8 403.391  36
   1  -4  -5 13807.0 426.656  39
   1   4  -5 12889.3 447.644  38
   1   4  -5 13878.1 446.161  37
   1   4  -4 24066.4 551.034  37
   1   4  -4 23143.5 564.524  38
  -1  -4   4 22131.5 490.473  36
   1   4  -4 22600.6 553.926   5
   1  -4  -4 23939.0 518.526  39
   1   4  -3 6824.53 279.135  37
  -1   4   3 7780.88 298.351   8
   1  -4  -3 6952.75 267.217  39
   1   4  -3 6531.13 287.825  38
  -1  -4   3 6597.43 257.950  36
   1   4  -3 6923.21 298.945   5
   1   4  -2 45144.8 594.758   2
  -1  -4   2 44169.5 620.067  36
   1   4  -2 43873.2 678.498  37
  -1   4   2 46355.7 709.739  31
   1  -4  -2 45190.6 642.967  39
   1   4  -2 44082.7 698.573   5
   1  -4  -1 3474.03 178.666  39
  -1   4   1 3514.88 115.708  36
   1   4  -1 3470.58 156.945   2
  -1   4   1 3205.78 183.986  31
   1   4  -1 3155.98 185.166  37
   1   4   0 38215.5 586.158   6
  -1   4   0 36686.1 600.069  31
  -1  -4   0 36447.1 568.051  39
   1   4   1 26131.9 477.509   6
  -1   4  -1 28361.6 456.640  37
  -1   4  -1 26983.1 510.271   2
  -1  -4  -1 28025.7 543.235   1
   1   4   1 26333.7 476.264   4
  -1  -4  -1 27154.1 499.869  39
  -1  -4  -2 33467.1 589.368   1
  -1  -4  -2 32803.9 577.154  39
  -1   4  -2 33712.1 596.876   2
   1   4   2 32818.1 559.377   4
  -1   4  -2 34298.9 541.516  37
  -1   4  -3 137.620 59.5394   2
  -1   4  -3 140.796 56.6440  37
  -1  -4  -3 178.365 63.8232  39
   1   4   3 154.266 35.4708  31
   1   4   4 4904.72 179.859  31
  -1  -4  -4 4397.35 240.899  39
  -1   4  -4 4270.79 242.111   3
  -1  -4  -5 34616.2 717.855  39
  -1   4  -5 33277.9 710.201   3
  -1  -4  -6 33960.5 758.035  39
  -1   4  -6 37657.6 682.081  29
   1  -4   6 35478.1 746.057   7
  -1  -4  -6 35961.9 784.013   3
  -1   4  -6 32525.9 750.723   3
   1  -4   7 260.515 81.4326   7
  -1  -4  -7 218.173 79.9884   3
  -1   4  -7 258.662 85.9803   3
  -1  -4  -7 369.455 102.363  39
   1  -4   8 5409.84 329.165   7
  -1  -4  -8 5572.92 350.717   3
  -1   4  -8 5736.49 364.534   3
  -1  -4  -8 5922.20 365.989  39
  -1   4  -9 3307.18 301.175   3
   1  -4   9 2989.69 263.474   7
  -1  -4  -9 2476.55 245.382   3
   1  -4  10 7750.03 444.702   7
  -1   4 -10 8155.12 461.896  28
   1   4  10 9410.18 531.406  12
  -1  -4 -10 7835.59 449.295   3
   1   4  11 910.750 179.359  11
   1  -4  11 739.678 171.253  14
   1   4  11 829.724 184.087  12
  -1   4 -11 799.388 158.835  28
  -1  -4 -11 937.614 168.462  15
   1  -4  12 9610.60 561.070  14
  -1   4 -12 9769.25 531.879  28
   1   4  12 10207.7 572.242  11
  -1  -4 -12 10153.0 547.531  15
   1   4  13 166.306 113.943  11
   1  -4  13 237.049 117.203  14
   1  -4  14 228.956 112.536  12
   1   4  14 295.612 136.730  11
  -1   4 -14 445.023 137.924  26
   1  -4  15 2268.20 259.147  11
   1   4  15 2503.77 272.866  11
  -1   4 -15 2633.36 256.712  26
   1  -4  15 2262.37 278.644  12
   1  -4  16 1495.40 191.488  11
   1  -4  16 1270.82 190.176  12
   1   4  16 1364.52 185.021  10
   1  -4  17 994.727 129.329  11
   1  -4  17 989.483 140.561  12
   1   4  17 809.823 123.889  10
  -1   5  16 1660.99 178.884  20
  -1  -5  16 1441.15 181.219  11
  -1  -5  16 1743.77 180.036  12
  -1  -5  15 32.0233 83.9286  12
  -1   5  15 95.5924 94.1820  11
  -1   5  15 4.05423 86.5101  20
  -1   5  14 2125.33 257.440  20
  -1   5  14 1778.92 248.384  11
  -1   5  14 2215.53 239.307  10
  -1  -5  14 1697.06 241.982  24
  -1  -5  14 2459.88 283.243  12
  -1  -5  14 1526.50 228.706  14
  -1  -5  13 300.257 135.928  14
  -1   5  13 191.879 109.549  11
  -1   5  13 327.369 128.802  20
  -1  -5  13 285.279 131.871  24
  -1   5  12 1050.57 194.060  20
  -1   5  12 1133.15 204.670  11
  -1  -5  12 971.764 183.227  24
  -1  -5  12 1244.26 215.213  14
  -1   5  11 2136.79 276.879  11
  -1  -5  11 2276.79 276.409  24
  -1   5  11 2423.55 286.598  20
  -1  -5  11 2227.49 276.161  14
  -1  -5  10 5041.48 394.988  24
  -1   5  10 4959.17 393.291  11
  -1   5  10 4674.27 383.767  20
  -1  -5  10 4999.96 398.137  14
   1   5  -9 6659.33 416.985  37
   1  -5  -9 6244.04 410.758  38
   1   5  -9 6093.05 410.856  38
   1  -5  -8 146.651 72.6427  39
  -1  -5   8 95.2878 67.8027  36
   1   5  -8 16.0315 66.8383  38
   1   5  -8 70.9899 64.8678  37
   1  -5  -7 2038.61 202.384  39
  -1  -5   7 1884.67 185.731  36
   1   5  -7 2063.78 209.479  37
   1   5  -7 1537.05 191.567  38
  -1  -5   6 11025.2 412.142  36
   1   5  -6 10505.4 456.375  38
   1   5  -6 11574.2 460.656  37
   1  -5  -6 11171.8 437.729  39
  -1  -5   5 1430.96 144.329  36
   1   5  -5 1234.28 150.799  37
   1  -5  -5 1415.45 152.565  39
   1   5  -5 1366.83 159.745  38
   1  -5  -4 22491.5 550.338  39
  -1  -5   4 23118.1 522.280  36
   1   5  -4 20450.8 570.065  38
   1   5  -4 20598.0 555.274   5
   1   5  -4 23485.3 589.267  37
   1  -5  -3 97.5113 53.6350  39
   1   5  -3 68.4985 48.1031   2
   1   5  -3 69.5003 55.1708  37
  -1  -5   3 52.3118 53.5564  36
  -1   5   3 69.1136 52.1910   8
  -1   5   3 43.9589 53.3875  31
   1   5  -3 84.8321 63.6689   5
   1   5  -2 25471.3 566.604   5
   1   5  -2 26415.9 583.945  37
   1  -5  -2 26196.0 551.942  39
  -1   5   2 25008.4 563.006  31
   1   5  -2 26325.5 506.646   2
  -1   5   2 27254.7 549.610   8
  -1   5   1 17020.4 411.328   8
   1   5  -1 15565.9 371.868   2
   1  -5  -1 15804.8 425.144  39
   1   5  -1 15011.2 433.102  37
  -1   5   1 15419.2 431.607  31
   1   5  -1 15538.2 428.521   5
  -1  -5   1 14205.7 398.899  39
   1   5   0 87520.1 900.775   4
  -1   5   0 86979.9 877.358  37
  -1  -5  -1 1302.38 129.035  39
   1   5   1 1591.76 131.557   6
  -1   5  -1 1773.55 140.306  37
  -1  -5  -1 1656.69 152.491   1
   1   5   1 1639.90 129.763   4
  -1  -5  -2 2166.23 168.143   1
  -1  -5  -2 1906.32 157.367  39
   1   5   2 1901.22 140.825   6
  -1   5  -2 1847.82 160.192   2
  -1   5  -2 2017.66 153.214  37
  -1   5  -3 2467.32 177.912  37
  -1  -5  -3 2552.24 191.757  39
   1   5   3 2699.34 168.864   6
  -1   5  -3 2509.00 190.868   2
  -1  -5  -3 2485.13 177.972   1
  -1  -5  -4 55307.0 909.006  39
  -1   5  -4 58252.3 887.792  37
  -1   5  -4 55863.5 908.390   2
  -1   5  -5 5565.22 297.135  37
  -1  -5  -5 5398.94 304.113  39
  -1  -5  -6 5694.03 330.440  39
  -1   5  -6 6093.38 306.562  29
  -1  -5  -6 6213.32 345.822   3
  -1  -5  -7 411.200 97.5611   3
   1  -5   7 421.743 103.276   7
  -1  -5  -7 228.332 85.7731  39
  -1  -5  -8 18417.8 666.296  39
   1  -5   8 18598.4 627.515   7
  -1  -5  -8 19216.7 670.812   3
   1  -5   9 1522.99 195.796   7
  -1  -5  -9 1697.15 215.823   3
   1   5  10 10636.5 558.306  11
   1  -5  10 9951.74 538.376  14
  -1   5 -10 10668.3 538.648  28
  -1   5 -11 15.6008 77.8290  28
   1   5  11-28.7567 87.1499  11
   1  -5  11 29.1605 83.0494  14
   1   5  12 1370.63 230.487  11
  -1   5 -12 1414.28 211.456  28
   1  -5  12 1538.72 231.377  14
   1   5  13-59.6899 110.041  11
  -1   5 -13-24.5068 97.2771  28
   1  -5  13 21.7899 105.056  14
   1   5  14 1570.07 228.193  11
   1  -5  14 1191.24 201.343  14
   1  -5  15 272.751 123.159  12
  -1   5 -15 270.357 97.5378  26
   1   5  15 197.838 113.726  10
   1  -5  16 107.066 80.7258  12
   1  -5  16 157.569 86.1682  11
   1   5  16 24.0060 85.7282  10
   1  -5  17 202.689 79.2456  12
   1   5  17 182.607 73.3070  10
  -1  -6  16 45.9576 63.1597  12
  -1  -6  16-109.650 94.6097  11
  -1   6  16 12.3712 63.6589  20
  -1   6  15-51.9077 91.0851  20
  -1  -6  15 71.5885 72.4380  12
  -1  -6  14-65.7996 113.172  24
  -1   6  14-53.8456 124.920  10
  -1  -6  14-119.298 128.407  14
  -1   6  14-149.750 116.865  20
  -1   6  13 250.522 125.129  20
  -1   6  13 6.60218 94.2498  11
  -1  -6  13 78.7071 108.841  24
  -1   6  13-29.6701 113.790  10
  -1  -6  13-13.2551 104.402  14
  -1  -6  12 169.888 102.008  24
  -1   6  12 505.364 146.798  20
  -1   6  12 305.629 124.678  11
  -1   6  12 307.622 105.299  10
  -1  -6  12 291.384 130.829  14
  -1   6  11 182.082 95.8123  10
  -1  -6  11 248.152 120.145  14
  -1  -6  11 581.756 145.579  24
  -1   6  11 523.241 159.526  11
  -1   6  11 290.640 137.142  20
  -1   6  10 556.828 146.215  11
  -1  -6  10 651.818 168.827  14
  -1  -6  10 705.823 160.723  24
  -1   6  10 737.726 157.744  20
  -1   6   9 162.872 76.5217  20
  -1  -6   9 285.700 123.520  24
  -1   6   9 198.348 105.165  11
   1  -6  -9 328.552 110.747  39
  -1  -6   9 363.132 119.485  14
   1   6  -8 6317.13 405.528  37
   1  -6  -8 6149.65 382.815  39
   1   6  -8 5653.52 391.863  38
   1   6  -7 2379.90 241.656  37
   1  -6  -7 2321.17 226.679  39
   1   6  -7 2027.87 227.813  38
   1   6  -6 2414.06 233.797  38
   1  -6  -6 2574.69 230.022  39
  -1   6   6 2463.90 233.786  31
   1   6  -6 2600.49 238.287  37
   1  -6  -5 157.596 72.7630  39
   1   6  -5 189.301 78.6714  37
  -1   6   5 152.105 73.5373  31
  -1  -6   5 109.407 57.2464  36
  -1   6   5 190.712 71.7937   8
   1   6  -5 218.717 78.9183   2
  -1   6   4 26091.1 647.031   8
   1   6  -4 28101.4 641.679   2
  -1   6   4 26530.8 686.881  31
   1  -6  -4 26344.7 648.167  39
   1   6  -4 26472.1 671.112  37
  -1  -6   4 27776.9 588.328  36
   1   6  -3 17012.8 514.203   5
   1   6  -3 18017.8 545.006  37
  -1   6   3 18237.8 503.860   8
   1  -6  -3 18154.2 521.371  39
  -1   6   3 17685.4 531.772  31
   1   6  -3 18655.4 497.070   2
   1   6  -2 1814.17 151.842   2
  -1   6   2 1785.53 170.807  31
  -1   6   2 1856.40 156.118   8
   1   6  -2 1816.52 167.826   5
   1  -6  -2 1993.86 174.245  39
   1   6  -2 1829.89 176.127  37
  -1   6   1 12415.9 371.773   8
  -1   6   1 11495.7 316.050  30
  -1  -6   1 10830.7 389.886  39
   1   6  -1 11472.2 393.472   5
   1   6  -1 11303.3 408.205  37
   1  -6  -1 12609.4 423.067  39
   1  -6   0 18794.0 513.289  39
  -1   6   0 18445.5 453.535  37
   1   6   0 18192.9 476.733   5
   1   6   0 17652.8 423.330   4
  -1  -6   0 17953.9 500.192  39
   1   6   1 34978.9 607.750   4
  -1  -6  -1 34069.2 692.957  39
  -1  -6  -1 35895.1 723.578   1
  -1   6  -1 36092.8 658.333  37
  -1  -6  -2 413.775 95.8320  39
  -1   6  -2 465.081 95.4482   2
   1   6   2 482.128 80.7405   6
  -1   6  -2 402.499 82.0204  37
  -1  -6  -2 336.351 84.0126   1
   1   6   3 15281.4 411.342   6
  -1  -6  -3 13449.0 463.327  39
  -1   6  -3 13731.7 441.533  37
  -1   6  -3 14339.4 479.490   2
  -1  -6  -3 14513.4 455.773   1
  -1   6  -4 3511.22 251.533   2
  -1  -6  -4 3539.04 250.305  39
  -1   6  -4 3454.85 239.238  37
  -1   6  -5 2977.83 237.294  37
  -1  -6  -5 2810.78 235.538  39
  -1   6  -5 2849.07 235.221   2
  -1   6  -6 1119.10 160.196  37
  -1   6  -6 969.590 150.007   2
  -1   6  -6 1234.52 151.894  29
  -1  -6  -6 1185.13 164.691  39
  -1   6  -7 163.254 83.8395  37
  -1  -6  -7 82.8874 63.2086  39
  -1   6  -7 130.544 65.0206   2
   1  -6   7 215.905 75.3170   7
  -1  -6  -7 94.4121 70.1803   3
  -1  -6  -8 203.857 91.8681  39
  -1  -6  -8 56.2699 55.5532   3
  -1   6  -8 76.4734 59.4776  37
   1  -6   8 76.7624 58.6538   7
  -1   6  -9 690.622 136.513  28
   1   6   9 840.076 170.858  11
  -1  -6  -9 704.749 143.904   3
   1  -6   9 646.847 132.120   7
   1   6  10 274.502 90.9316  11
   1  -6  10 400.967 123.318  14
  -1   6 -10 442.819 131.295  28
   1   6  11 1030.89 194.276  11
  -1   6 -11 1017.25 176.663  28
   1  -6  11 1380.83 222.459  14
  -1   6 -12 1445.29 216.470  28
   1   6  12 1366.10 219.574  11
   1  -6  12 1363.31 231.673  14
  -1   6 -13 1167.30 187.752  28
   1   6  13 1098.18 204.361  11
   1  -6  13 1287.77 216.801  14
   1  -6  14-62.6959 92.8374  14
   1   6  14-85.9308 121.724  10
  -1   6 -15 1162.87 172.897  26
   1  -6  15 943.434 169.579  12
   1   6  15 944.788 166.790  10
   1  -6  16 2218.59 197.333  11
  -1   6 -16 2202.37 184.855  26
   1  -6  16 2467.08 228.670  12
   1   6  16 2245.68 205.975  10
  -1  -7  16 45.6624 68.2099  11
  -1   7  15 2.89265 87.2598  20
  -1  -7  15 159.609 78.8208  12
  -1   7  14 254.095 105.231  20
  -1   7  14 405.214 126.882  10
  -1  -7  14 333.488 112.039  14
  -1   7  13 122.015 87.6195  20
  -1   7  13 12.1438 115.760  10
  -1  -7  13 222.063 122.683  14
  -1   7  12 119.912 94.5462  20
  -1  -7  12-180.052 108.287  24
  -1   7  12 63.2206 101.818  10
  -1  -7  12 233.815 142.278  14
  -1   7  11 1233.81 214.562  20
  -1   7  11 1234.94 197.833  10
  -1  -7  11 1245.84 215.094  24
  -1   7  11 1051.75 209.984  11
  -1  -7  11 796.952 181.142  14
  -1  -7  10 1.60371 123.388  14
  -1   7  10 129.186 108.308  20
  -1   7  10 144.667 115.891  11
  -1  -7  10 4.12358 96.8091  24
  -1   7   9 536.236 155.095  11
  -1   7   9 449.319 135.976  20
  -1  -7   9 613.638 172.377  14
  -1   7   9 349.021 105.566  10
  -1  -7   9 733.275 157.724  24
   1  -7  -8 6806.77 420.734  39
   1   7  -8 6700.36 421.837   2
  -1   7   8 7114.59 455.938  20
  -1   7   8 6700.85 432.924  31
   1   7  -8 6401.37 422.893  37
  -1  -7   8 7250.85 466.290  14
   1   7  -7 1185.51 183.356  37
  -1   7   7 1329.36 190.920   8
   1   7  -7 1113.66 170.685   2
  -1   7   7 1239.21 183.708  31
   1  -7  -7 1054.49 158.906  39
   1   7  -6 13832.4 548.102   2
  -1   7   6 13212.3 541.325   8
   1   7  -6 13629.0 560.091  37
   1  -7  -6 14387.9 561.121  39
  -1   7   6 13644.3 568.623  31
   1   7  -5 7405.44 405.550  37
   1   7  -5 7431.30 380.529   2
  -1   7   5 7283.30 380.728   8
   1  -7  -5 7640.72 393.350  39
  -1   7   5 7870.49 412.349  31
   1  -7  -4 4692.24 300.664  39
  -1   7   4 4805.97 310.636  31
  -1   7   4 4766.86 292.471   8
   1   7  -4 5106.50 328.989  37
   1   7  -4 4967.75 298.684   2
   1  -7  -3 3210.75 243.847  39
  -1   7   3 3368.19 234.668   8
  -1   7   3 3375.47 252.545  31
   1   7  -3 3062.67 234.607   5
   1   7  -3 3310.96 254.652  37
   1   7  -3 3446.90 238.449   2
   1   7  -2 6903.31 356.736  37
   1  -7  -2 6859.78 345.637  39
  -1   7   2 6674.16 344.238  31
  -1  -7   2 6129.82 330.524  39
  -1   7   2 7206.84 318.476   8
   1   7  -2 6581.32 329.253   5
   1   7  -1 37326.6 744.758   5
   1   7  -1 37546.8 804.349  37
   1  -7  -1 38980.0 813.701  39
  -1  -7   1 36649.1 785.156  39
  -1   7   1 38529.1 685.656   8
   1   7   0 19245.7 517.681   5
   1  -7   0 18712.8 562.533  39
   1   7   1 5343.81 268.722   5
  -1  -7  -1 5608.29 314.850   1
  -1   7  -1 5335.90 280.957  37
  -1  -7  -1 4704.42 286.951  39
  -1   7  -2 5454.14 295.225  37
  -1  -7  -2 5020.71 301.204  39
  -1  -7  -2 5154.17 295.550   1
  -1   7  -3 12141.2 478.125   2
  -1  -7  -3 11799.9 469.407  39
  -1  -7  -3 13308.6 463.246   1
  -1   7  -3 12917.0 462.799  37
  -1   7  -4 71194.0 1186.27   2
  -1   7  -4 72839.8 1151.82  37
  -1  -7  -4 72414.2 1199.82  39
  -1  -7  -5 505.876 115.188  39
  -1   7  -5 566.836 123.642   2
  -1   7  -5 565.111 116.058  37
  -1   7  -6 3970.71 301.106  37
  -1  -7  -6 3673.92 300.642  39
  -1   7  -6 3597.63 296.762   2
  -1   7  -6 3824.34 282.894  29
  -1   7  -7 2325.99 250.738   2
  -1  -7  -7 2128.88 240.147   3
   1  -7   7 2254.64 231.827   7
  -1  -7  -7 2322.14 249.295  39
  -1   7  -7 2194.30 242.320  37
  -1   7  -8 37636.2 1012.13  37
  -1  -7  -8 36067.8 988.394   3
  -1   7  -8 40117.8 1026.09  28
   1   7   8 40409.7 1030.81  10
  -1  -7  -8 34734.7 980.993  39
   1  -7   8 36737.0 941.308   7
  -1   7  -8 34511.6 983.090   2
   1  -7   9 1350.75 215.985  14
   1   7   9 1368.26 207.639  20
   1   7   9 1282.32 199.972  10
  -1   7  -9 1159.12 188.732  28
   1   7  10 16039.2 688.374  10
   1  -7  10 17431.6 742.084  14
  -1   7 -10 16592.4 693.140  28
   1  -7  11 1378.72 214.022  14
  -1   7 -11 1342.52 201.898  28
   1   7  11 1280.51 212.970  10
  -1   7 -12 9526.06 528.823  28
   1   7  12 8817.67 519.398  10
   1  -7  12 9540.56 550.373  14
  -1   7 -13 1532.21 210.525  28
   1   7  13 1345.21 210.473  10
   1  -7  13 1514.37 224.673  14
   1  -7  14 1393.78 204.835  14
   1   7  14 1431.03 206.646  10
   1  -7  15 54.4892 89.2105  12
  -1   7 -15 141.653 77.2361  26
   1   7  15 126.955 86.8523  10
   1  -7  16 2719.86 219.801  12
   1   7  16 3196.22 225.091  10
  -1   8  15 1634.47 174.281  20
  -1  -8  15 1540.07 166.582  12
  -1   8  14 8.42604 83.5159  20
  -1  -8  14-109.398 107.238  14
  -1  -8  13 11301.3 561.549  14
  -1   8  13 11152.9 507.747  10
  -1   8  13 10770.5 535.592  20
  -1   8  12 71.0070 92.5255  20
  -1   8  12 82.2941 101.224  10
  -1  -8  12 97.3873 108.485  14
  -1   8  11 3491.34 344.584  20
  -1   8  11 4073.42 350.357  10
  -1  -8  11 2940.06 323.802  14
  -1   8  10 13260.1 648.555  20
  -1   8  10 13935.5 635.169  10
  -1  -8  10 12506.6 654.238  14
  -1   8   9 18525.6 757.437  20
  -1  -8   9 17447.3 756.093  14
  -1   8   9 19673.6 743.499  10
  -1  -8   8-67.3365 88.4336  14
  -1   8   8 65.5613 104.524  20
  -1   8   8 128.958 126.147  10
   1   8  -7 1356.26 198.427  37
  -1   8   7 883.808 159.832   8
   1  -8  -7 1038.78 176.000  39
  -1   8   7 1048.51 177.880  31
   1   8  -7 972.622 161.775   2
  -1   8   7 1293.95 204.235  20
   1   8  -6 15100.1 645.671  37
  -1   8   6 14718.5 591.138   8
   1   8  -6 15951.5 616.949   2
  -1   8   6 14473.7 603.140  31
   1  -8  -6 15467.2 615.111  39
   1   8  -5 1271.42 189.542  37
  -1   8   5 1146.98 162.774   8
  -1   8   5 1170.24 174.186  31
   1  -8  -5 1222.02 179.120  39
   1   8  -5 1138.11 166.024   2
  -1   8   4 18118.9 594.206   8
  -1   8   4 17888.5 626.238  31
   1   8  -4 19605.7 632.111   2
   1   8  -4 19321.2 682.191  37
   1  -8  -4 18623.6 635.880  39
  -1  -8   3 912.289 155.506  39
   1   8  -3 1167.41 169.106  37
  -1   8   3 1223.75 155.784   8
  -1   8   2 113.143 73.6239   8
   1   8  -2 90.1255 57.4246  37
  -1  -8   2 131.048 79.5122  39
   1   8  -2 25.5647 51.7927   5
   1  -8  -2 119.465 69.7039  39
  -1  -8   1 2240.85 223.308  39
   1   8  -1 2542.30 211.654   5
   1  -8  -1 2195.90 215.541  39
   1   8   0 46229.2 844.161   5
   1  -8   0 44041.8 942.501  39
   1  -8   1 23291.2 689.664  39
  -1   8  -1 23263.0 633.763  37
  -1  -8  -1 21323.4 655.125  39
  -1  -8  -1 22649.9 669.503   1
  -1  -8  -2 20979.6 630.029   1
  -1   8  -2 21693.8 631.188  37
  -1  -8  -2 19689.7 640.426  39
  -1  -8  -3 219.449 89.7108   1
  -1   8  -3 204.928 74.1037  37
  -1  -8  -3 162.846 84.0197  39
  -1   8  -4 12610.2 519.949  37
  -1   8  -4 11740.4 523.194   2
  -1  -8  -4 11257.0 505.318  39
  -1   8  -5 45542.4 1008.44  37
  -1  -8  -5 43244.9 1026.56  39
  -1   8  -5 43085.8 1023.56   2
  -1  -8  -6 64728.6 1307.61  39
  -1   8  -6 64371.1 1266.83  37
  -1   8  -6 67576.9 1329.43   2
  -1   8  -7 76.1447 73.5497  37
   1  -8   7-298.754 100.610   7
  -1  -8  -7-111.498 115.625   3
  -1   8  -7 5.00717 76.3963   2
   1   8   7 149.670 99.7432  10
  -1   8  -7 76.9372 96.6314  28
  -1  -8  -7-58.9296 111.237  39
   1  -8   8 616.519 151.361  14
   1   8   8 459.874 123.341  13
   1   8   8 530.994 150.615  10
  -1   8  -8 657.605 155.247  28
   1   8   8 561.229 153.867  20
   1   8   9 9548.81 525.003  20
   1  -8   9 9492.64 540.827  14
  -1   8  -9 9088.49 514.394  28
   1   8   9 8257.31 501.781  10
   1   8  10 13993.4 632.162  20
   1   8  10 13417.8 642.592  10
  -1   8 -10 13348.6 627.376  28
   1  -8  10 14981.1 691.838  14
  -1   8 -11 6154.96 425.886  28
   1   8  11 5976.54 436.329  10
   1  -8  11 6342.59 450.277  14
   1   8  12 441.300 150.743  10
  -1   8 -12 264.343 112.051  28
   1  -8  12 356.658 148.029  14
  -1   8 -13 223.903 109.080  28
   1   8  13 314.121 138.157  10
   1  -8  13 196.752 114.372  14
   1   8  14-24.1792 92.5659  10
   1  -8  14-41.3937 76.4237  14
   1  -8  15 9695.25 444.689  12
  -1   8 -15 8955.46 400.275  26
   1   8  15 9807.32 418.166  10
  -1   9  15 3015.53 205.092  20
  -1   9  14 18568.2 597.656  20
  -1  -9  14 17514.0 595.151  14
  -1   9  13 905.501 174.956  20
  -1   9  13 988.113 169.285  10
  -1  -9  13 937.689 173.666  14
  -1   9  12 7945.99 473.977  20
  -1   9  12 8907.37 469.183  10
  -1  -9  12 8114.12 490.414  14
  -1  -9  11 2956.61 315.137  14
  -1   9  11 3071.37 316.717  20
  -1   9  11 3367.87 312.178  10
  -1   9  10 15797.3 704.652  20
  -1   9  10 16037.0 675.840  10
  -1  -9  10 15472.3 715.547  14
  -1   9   9 5544.06 404.993  10
  -1   9   9 5062.64 406.924  20
  -1  -9   9 5183.09 420.195  14
  -1   9   8 5613.47 400.568  10
  -1   9   8 5413.74 417.338  20
   1   9  -8 5075.60 368.529   9
  -1  -9   8 5103.60 417.094  14
  -1   9   7 2932.00 300.440  10
  -1   9   7 2715.46 301.299  20
   1   9  -7 2653.05 272.208   9
  -1   9   6 1182.89 210.497  10
  -1   9   6 1019.47 186.573  20
   1   9  -6 639.769 138.654   2
   1   9  -6 671.644 149.643  21
   1   9  -6 946.193 180.462   9
  -1   9   5 28845.0 826.145   8
  -1   9   5 29257.4 871.683  31
   1   9  -5 31276.8 875.834   2
   1   9  -5 30443.5 920.856  37
   1  -9  -5 27691.7 849.397  39
   1   9  -4 1245.13 191.446  37
  -1  -9   4 1025.47 173.155  39
   1  -9  -4 1347.79 186.519  39
  -1  -9   3 4156.76 328.712  39
   1   9  -3 4707.46 349.141  37
   1  -9  -3 4762.75 343.242  39
   1  -9  -2 966.041 159.495  39
  -1  -9   2 849.989 162.223  39
   1  -9  -1 1881.02 217.467  39
  -1  -9   1 1607.59 204.775  39
  -1  -9   0 465.592 123.341  39
   1  -9   0 215.345 86.4100  39
  -1  -9  -1 7936.24 434.773  39
  -1  -9  -1 8918.97 451.850   1
   1  -9   1 8982.22 465.656  39
  -1  -9  -2 13093.2 534.047   1
   1  -9   2 13181.0 570.267  39
  -1  -9  -2 11768.7 532.782  39
  -1   9  -2 12849.8 522.580  37
  -1   9  -3 5705.59 362.720  37
  -1  -9  -3 4961.64 355.098  39
  -1  -9  -4 13385.0 588.185  39
  -1   9  -4 13123.1 566.190  37
  -1  -9  -5 110.984 81.6923  39
  -1   9  -5 9.00056 65.1603   2
  -1   9  -5 143.137 84.5921  37
  -1   9  -6 3378.03 307.218  28
  -1   9  -6 3092.70 305.346  37
   1   9   6 3075.12 298.392  13
   1   9   6 2793.76 285.694  10
   1   9   6 2851.70 285.054  20
  -1   9  -6 3225.72 301.540   9
   1   9   7 382.679 132.045  13
  -1   9  -7 185.151 84.0503  28
   1   9   7 336.331 132.638  20
   1   9   7 56.3194 92.5627  10
  -1   9  -8 21987.1 800.013  28
   1   9   8 23554.5 829.985  20
   1   9   8 22681.0 784.312  13
   1   9   8 21201.8 798.175  10
   1  -9   8 23830.7 863.762  14
  -1   9  -9 4368.21 366.493  28
   1   9   9 4167.45 365.754  10
   1   9   9 4724.39 377.968  20
   1  -9   9 4951.95 402.087  14
  -1   9 -10 3182.07 315.767  28
   1   9  10 3275.91 313.102  20
   1   9  10 3155.68 322.026  10
   1  -9  10 3080.79 320.921  14
  -1   9 -11 2325.70 262.736  28
   1   9  11 2036.41 258.299  10
   1  -9  11 2311.76 282.183  14
  -1   9 -12 4677.28 351.263  28
   1   9  12 4979.72 384.910  10
   1  -9  12 5206.38 388.401  14
  -1   9 -13 830.969 146.448  28
   1   9  13 855.668 173.004  10
   1  -9  13 954.982 172.246  14
   1  -9  14 666.256 129.613  14
   1   9  14 791.369 145.714  10
  -1   9 -15 131.554 65.6731  26
   1  -9  15 162.473 76.0783  12
   1   9  15 130.413 72.1725  10
  -1  10  14 12517.7 442.194  20
  -1 -10  14 13047.6 465.877  14
  -1 -10  13 16903.6 608.346  14
  -1  10  13 17340.2 598.983  20
  -1  10  12 9653.03 494.471  20
  -1  10  12 10377.7 469.909  10
  -1 -10  12 9667.59 507.388  14
  -1  10  11 2570.66 283.410  20
  -1  10  11 2839.06 277.678  10
  -1 -10  11 2422.01 279.573  14
  -1  10  10 5760.88 429.575  20
  -1  10  10 6162.64 424.514  10
  -1 -10  10 5771.76 435.087  14
  -1 -10   9 68530.0 1485.54  14
  -1  10   9 67402.7 1441.34  20
  -1  10   8 14508.8 675.692  20
  -1  10   8 15593.7 676.687  10
   1  10  -8 14552.4 637.697   9
  -1 -10   8 13929.9 677.032  14
   1  10  -7 859.086 164.705   9
  -1  10   7 1139.29 203.912  10
  -1  10   7 881.331 182.883  20
  -1  10   6 11184.2 583.539  20
  -1  10   6 11743.9 580.874  10
   1  10  -6 10438.7 549.246  21
   1  10  -6 10871.2 554.273   9
  -1  10   5 31847.0 953.401  20
   1  10  -5 31979.2 933.901  21
   1  10  -5 32089.7 938.903   9
   1  10  -4 18213.1 690.857  21
  -1  10   4 17087.1 686.137  20
  -1  10   4 16535.1 670.135  33
  -1 -10   3 44830.6 1120.41  39
   1 -10  -3 47543.6 1137.95  39
   1 -10  -2 38494.2 1021.23  39
  -1 -10   2 35629.6 986.763  39
   1 -10  -1 188.001 92.6828  39
  -1 -10   1 173.646 86.0232  39
  -1 -10   0 1004.51 207.643   1
  -1 -10   0 738.175 194.055  39
  -1 -10  -1 73197.5 1400.38  39
  -1 -10  -1 78081.4 1405.44   1
   1 -10   2 13773.9 624.173  39
  -1 -10  -2 12996.5 597.161  39
  -1 -10  -3 953.775 177.176  39
  -1  10  -3 800.633 157.630  37
   1 -10   3 795.136 160.575  39
   1  10   4 6568.68 422.703  13
  -1  10  -4 6440.97 419.198  33
  -1  10  -4 6693.13 433.379  37
   1  10   4 7113.85 448.019  10
  -1  10  -4 6582.71 420.620  21
  -1  10  -4 6265.30 414.442   9
   1  10   5 22915.3 784.464  13
  -1  10  -5 22522.8 779.466  21
   1  10   5 24082.6 806.177  33
   1  10   5 25028.4 847.911  10
  -1  10  -5 23215.3 808.204   9
   1  10   6 1898.47 248.429  13
  -1  10  -6 1864.00 246.929  28
   1  10   6 1592.84 236.027  10
  -1  10  -6 1653.29 245.136   9
   1  10   7 887.468 188.863  13
  -1  10  -7 1078.14 197.639  28
   1  10   7 908.387 183.582  10
   1 -10   8 1487.99 225.201  14
  -1  10  -8 1652.64 229.979  28
   1  10   8 1273.10 204.363  10
  -1  10  -9 4840.13 381.832  28
   1  10   9 4599.38 383.794  10
   1 -10   9 4710.14 396.918  14
  -1  10 -10 2505.72 277.471  28
   1  10  10 2165.52 272.154  10
   1 -10  10 2298.03 280.240  14
  -1  10 -11 16387.1 654.278  28
   1  10  11 17041.1 689.234  10
   1 -10  11 15953.5 675.484  14
  -1  10 -12 216.800 105.521  28
   1  10  12 71.8558 119.499  10
   1 -10  12 204.270 121.041  14
  -1  10 -13 2518.79 226.726  28
   1 -10  13 2663.83 246.692  14
   1  10  13 2487.01 244.751  10
   1  10  14 187.054 84.9849  10
   1 -10  14 189.535 79.9861  14
  -1  11  13 266.664 90.8106  33
  -1 -11  13 226.953 86.1746  14
  -1  11  12 166.753 85.2696  20
  -1 -11  12-152.117 102.885  14
  -1 -11  11 5910.11 404.528  14
  -1  11  11 5687.12 391.302  20
  -1  11  10 17942.5 709.185  20
  -1 -11  10 17131.0 711.666  14
  -1  11   9 2081.53 268.031  20
  -1 -11   9 1746.29 252.558  14
  -1  11   8 12395.4 616.632  20
  -1 -11   8 12669.7 643.287  14
   1  11  -8 13723.5 621.899   9
  -1  11   7 23062.4 851.583  20
   1  11  -7 22565.3 806.232   9
  -1  11   6 30646.7 968.493  20
  -1  11   6 30131.7 952.569  33
   1  11  -6 31832.3 960.535   9
  -1  11   5 13761.9 647.995  20
   1  11  -5 13643.9 637.854  21
  -1  11   5 12693.1 624.649  33
   1  11  -5 14136.5 642.118   9
   1  11  -4 15367.6 663.843  21
  -1  11   4 15310.3 677.615  33
  -1  11   4 14934.7 665.402  20
   1  11  -3 21913.9 784.857  21
   1  11  -3 23397.1 794.436  33
  -1  11   3 21315.0 775.647  33
   1  11  -2 48993.7 1160.45  21
  -1  11   2 46946.1 1137.70  33
   1  11  -2 48624.6 1130.88  33
   1  11  -1 1471.97 219.181  13
   1  11  -1 1223.80 198.315  21
   1  11  -1 1405.10 196.378  33
  -1  11   1 1652.17 225.655  33
  -1  11   1 1110.68 182.374  21
   1  11   0 7478.22 459.265  21
  -1  11   0 6894.61 427.047  21
   1  11   0 7468.29 463.389  13
  -1  11   0 7450.88 452.392  33
   1  11   0 7120.83 434.366  33
  -1  11  -1 3803.20 330.662  21
   1  11   1 4244.65 361.104  13
  -1  11  -1 4189.05 345.698  33
   1  11   1 3677.60 311.531  33
  -1  11  -1 4952.91 370.506   9
  -1  11  -2 34335.2 958.968  21
   1  11   2 32521.3 956.543  13
   1  11   2 35329.3 957.478  33
  -1  11  -2 33209.2 964.944  33
  -1  11  -2 35100.3 975.784   9
  -1  11  -3 36342.7 1008.94  21
   1  11   3 35696.5 1000.63  13
   1  11   3 37426.9 993.626  33
  -1  11  -3 34367.0 981.537  33
  -1  11  -3 35565.8 990.413   9
  -1  11  -4 18323.5 727.798  21
   1  11   4 19655.5 733.716  33
   1  11   4 17792.4 713.382  13
  -1  11  -4 17732.7 717.942  33
  -1  11  -4 17911.8 726.303   9
   1  11   5 488.337 156.518  13
   1  11   5 290.773 98.9561  33
  -1  11  -5 191.251 101.402  21
  -1  11  -5 417.047 155.341   9
   1  11   6 632.076 156.919  13
   1  11   6 555.812 164.791  10
  -1  11  -6 663.490 161.505  28
  -1  11  -6 536.855 157.120   9
   1  11   6 604.034 157.030  33
   1  11   7 7100.76 450.454  13
  -1  11  -7 7226.42 469.924  28
   1  11   7 7363.89 456.811  33
   1  11   7 7637.54 488.754  10
   1  11   8 19780.5 747.831  33
   1  11   8 19786.3 783.050  10
  -1  11  -8 19971.0 765.690  28
   1 -11   8 20611.0 809.872  14
  -1  11  -9 2289.54 276.090  28
   1  11   9 2529.70 292.327  10
   1 -11   9 2140.61 264.388  14
  -1  11 -10 14708.3 628.487  28
   1  11  10 14983.1 653.103  10
   1 -11  10 15796.9 671.583  14
  -1  11 -11 15.7410 75.3219  28
   1  11  11 73.6466 88.2480  33
   1  11  11-23.0859 104.810  10
   1 -11  11 92.4049 84.9315  14
   1  11  12 2306.07 217.462  33
  -1  11 -12 2145.04 216.992  28
   1  11  12 2267.93 235.657  10
   1 -11  12 2454.49 238.504  14
  -1  11 -13 227.535 73.4933  28
   1 -11  13 180.936 72.3197  14
  -1  12  12 7821.23 361.431  33
  -1 -12  12 7779.58 379.455  14
  -1  12  11 4348.56 305.255  33
  -1 -12  11 4549.25 327.012  14
  -1  12  10 695.126 155.015  33
  -1 -12  10 682.133 154.683  14
  -1 -12   9 8333.52 499.929  14
  -1  12   9 8871.05 492.119  33
  -1  12   8 322.413 126.771  33
  -1 -12   8 215.082 115.864  14
  -1  12   7 13708.8 640.829  33
   1  12  -7 14312.7 638.781   9
  -1  12   6 643.303 161.000  33
   1  12  -6 804.926 181.630   9
   1  12  -5 1175.70 210.735  21
  -1  12   5 1102.84 201.583  33
   1  12  -5 873.835 184.255   9
   1  12  -4 423.554 130.336   9
   1  12  -4 279.178 114.668  21
  -1  12   4 434.002 146.529  33
  -1  12   3 18465.2 740.565  33
   1  12  -3 19452.7 755.613  21
   1  12  -2 5669.79 410.663  21
  -1  12   2 5155.69 393.397  33
   1  12  -2 5822.50 407.073  33
  -1  12   2 5040.37 388.312  21
   1  12  -1 12293.1 601.005  21
  -1  12   1 10970.2 568.867  21
   1  12  -1 12871.2 600.415  33
  -1  12   1 11981.3 597.798  33
  -1  12   0 3341.75 325.085  21
   1  12   0 4282.64 368.714  13
   1  12   0 4156.93 357.242  33
  -1  12   0 4140.22 354.358  33
   1  12   0 4015.55 358.119  21
   1  12   1 8918.36 526.779  13
   1  12   1 9168.58 505.869  33
  -1  12  -1 8760.11 514.751  33
   1  12   1 8665.86 510.492  21
  -1  12  -1 8135.95 487.362  21
  -1  12  -1 10134.3 535.539   9
  -1  12  -2 9926.30 534.640  21
   1  12   2 10664.3 564.750  13
  -1  12  -2 10856.1 560.656   9
   1  12   2 10552.8 542.354  33
  -1  12  -2 9970.84 546.254  33
  -1  12  -3 467.195 155.217  33
   1  12   3 440.865 132.879  33
   1  12   3 456.987 154.841  13
  -1  12  -3 354.436 129.450  21
  -1  12  -3 487.869 147.424   9
   1  12   4 6052.66 426.679  13
   1  12   4 6036.11 416.520  33
  -1  12  -4 5627.30 418.059  21
  -1  12  -4 6031.18 430.050   9
   1  12   5 1574.20 213.786  33
   1  12   5 1433.93 227.369  13
  -1  12  -5 1126.27 193.567  21
  -1  12  -5 1676.32 243.738   9
   1  12   6 13965.7 626.131  13
   1  12   6 14182.1 626.452  33
  -1  12  -6 12951.2 627.134  28
  -1  12  -7 10261.7 549.702  28
   1  12   7 11005.0 545.859  13
   1  12   7 10168.0 531.112  33
   1  12   8 534.507 136.451  33
  -1  12  -8 467.727 145.384  28
   1 -12   8 432.531 138.216  14
   1  12   9 827.227 161.377  33
  -1  12  -9 810.276 167.912  28
   1 -12   9 1015.41 186.596  14
  -1  12 -10 7773.30 433.759  28
   1  12  10 8320.72 427.362  33
   1 -12  10 9126.75 479.497  14
   1  12  11-7.12012 80.8390  33
  -1  12 -11 126.631 86.8484  28
  -1  12 -12 1988.58 186.678  28
   1 -12  12 1509.23 161.907  14
   1  12  12 1565.88 152.753  33
  -1  13  11 7984.79 358.537  33
  -1 -13  11 7329.22 362.153  14
  -1 -13  10 410.163 118.567  14
  -1  13  10 229.119 104.389  33
  -1  13   9-41.2152 100.423  33
  -1 -13   9-78.0122 103.793  14
  -1  13   8 47.7582 96.0619  33
  -1 -13   8 44.5546 90.7664  14
  -1  13   7 17783.1 693.886  33
   1  13  -7 17372.9 635.995  28
   1  13  -7 17395.0 678.060   9
  -1  13   6 3672.81 332.974  33
   1  13  -6 4003.96 326.983  28
   1  13  -6 3796.44 341.609   9
   1  13  -5 1557.71 227.284  21
  -1  13   5 1279.92 205.398  33
   1  13  -5 1367.75 211.673   9
  -1  13   4 5523.44 406.820  33
   1  13  -4 5931.34 419.411  21
   1  13  -4 5405.96 409.632   9
  -1  13   3 17778.8 720.720  21
  -1  13   3 17539.5 720.987  33
   1  13  -3 18014.1 726.481  21
   1  13  -2 14301.2 648.758  21
  -1  13   2 14065.4 647.893  33
   1  13  -2 15236.1 653.890  33
  -1  13   2 13968.4 635.553  21
  -1  13   1 121.342 108.476  33
  -1  13   1 58.4633 137.986  21
   1  13  -1 93.2102 129.961  33
   1  13  -1 69.5181 132.614  21
   1  13   0 2105.60 280.671  21
   1  13   0 2053.22 262.405  33
  -1  13   0 1939.86 254.731  33
  -1  13   0 1577.35 225.750  21
  -1  13  -1 12074.1 598.721  21
   1  13   1 12340.7 613.610  21
  -1  13  -1 11573.1 596.327  33
   1  13   1 12591.7 592.209  33
  -1  13  -1 13395.5 614.094   9
  -1  13  -2 8023.89 489.593  21
   1  13   2 8141.65 497.232  21
  -1  13  -2 9162.01 520.793   9
  -1  13  -2 8440.60 504.841  33
   1  13   2 8821.01 495.225  33
   1  13   2 8526.81 508.483  13
   1  13   3 1351.65 206.605  33
  -1  13  -3 1441.75 227.090  21
  -1  13  -3 1383.85 220.210  33
   1  13   3 1523.03 230.732  13
   1  13   3 1489.89 223.681  21
  -1  13  -3 1587.12 238.451   9
   1  13   4 6153.37 426.964  13
   1  13   4 6389.86 426.475  33
  -1  13  -4 5896.53 421.542  21
  -1  13  -4 6300.07 437.739   9
   1  13   5 7259.59 458.802  13
   1  13   5 7661.24 453.243  33
  -1  13  -5 6499.61 444.174  28
   1  13   6 207.703 116.516  13
   1  13   6 125.864 88.8013  33
  -1  13  -6 217.553 113.790  28
  -1  13  -7 1985.59 244.572  28
   1  13   7 2451.84 254.374  13
   1  13   7 2308.41 247.072  33
   1 -13   7 2078.48 260.309  14
   1  13   8 5694.53 366.654  33
  -1  13  -8 5385.80 379.444  28
   1 -13   8 5649.71 393.547  14
  -1  13  -9 180.217 105.947  28
   1  13   9-17.2672 92.4613  33
   1 -13   9 24.2654 76.9007  14
  -1  13 -10 692.040 136.115  28
   1  13  10 805.277 130.836  33
   1 -13  10 633.020 130.306  14
  -1  13 -11 9040.33 380.597  28
   1  13  11 8528.59 331.540  33
   1 -13  11 8988.01 374.141  14
  -1 -14  10 637.168 114.728  14
  -1  14  10 695.202 109.398  33
  -1  14  10 840.323 119.433  21
  -1  14   9 210.594 84.5501  21
  -1  14   9 219.633 93.1518  33
  -1 -14   9 136.249 81.7098  14
  -1  14   8 4539.52 307.413  21
  -1  14   8 4554.58 314.817  33
  -1 -14   8 4420.31 326.757  14
  -1 -14   7 1465.61 206.105  14
  -1  14   7 1760.04 210.526  21
  -1  14   7 1521.52 205.074  33
  -1  14   6 91.9532 94.0612  21
  -1  14   6 17.4796 96.6072  33
   1  14  -6 112.095 83.2648  28
   1  14  -6 55.0308 95.4253   9
  -1  14   5 1031.06 182.670  21
  -1  14   5 789.228 164.265  33
   1  14  -5 798.081 174.668   9
  -1  14   4 3399.77 316.587  33
  -1  14   4 3804.54 326.150  21
   1  14  -4 3578.85 325.862   9
   1  14  -4 3952.89 333.549  21
  -1  14   3 670.508 147.377  21
   1  14  -3 506.408 136.362  21
  -1  14   3 510.831 142.727  33
   1  14  -3 561.128 147.001   9
   1  14  -2 2581.15 277.847  21
  -1  14   2 2302.26 264.660  33
  -1  14   2 2284.05 259.002  21
   1  14  -1 3029.67 301.487  21
  -1  14   1 2800.17 289.531  21
   1  14  -1 2803.14 274.695  33
  -1  14   1 2904.81 296.416  33
   1  14   0 1022.98 213.479  21
  -1  14   0 481.322 139.727  21
  -1  14   0 603.153 157.491  33
   1  14   0 1162.90 230.412  33
  -1  14  -1 16594.7 683.998  21
  -1  14  -1 16237.2 690.675  33
   1  14   1 17665.4 689.912  33
   1  14   1 17072.1 697.078  21
  -1  14  -1 17615.6 681.871   9
  -1  14  -2 10358.1 541.189  21
   1  14   2 11032.7 564.190  21
  -1  14  -2 10489.0 553.506  33
   1  14   2 11578.9 551.064  33
  -1  14  -2 11504.6 563.862   9
   1  14   3 3348.74 305.083  33
   1  14   3 2994.63 304.418  21
  -1  14  -3 3239.16 308.738   9
  -1  14  -3 3424.82 320.302  21
   1  14   4 3316.47 311.876  21
   1  14   4 3304.07 295.278  33
  -1  14  -4 3518.24 315.163  21
   1  14   5 15862.3 616.877  33
  -1  14  -5 14592.8 626.879  28
   1  14   5 15326.0 644.202  21
  -1  14  -6 12569.6 569.318  28
   1  14   6 12815.1 541.023  33
   1  14   7 3867.10 292.482  33
  -1  14  -7 3909.22 310.695  28
  -1 -14  -7 3669.74 291.515  34
   1 -14   7 4029.60 315.736  14
   1 -14   8 313.597 100.769  14
  -1  14  -8 321.833 111.406  28
  -1 -14  -8 209.923 102.294  34
  -1  14  -8 175.966 79.2386  27
   1  14   8 150.018 82.4030  33
   1 -14   9 2497.00 219.325  14
   1  14   9 2024.01 187.003  33
  -1  14  -9 2218.40 212.446  28
  -1 -14  -9 2470.43 218.415  34
  -1  14 -10 5887.22 299.194  28
   1 -14  10 5327.42 272.605  14
  -1 -14 -10 5917.33 297.572  34
  -1  15   9-69.5867 66.8494  33
  -1 -15   9-81.9090 72.6131  14
  -1 -15   8 854.737 135.948  14
  -1  15   8 876.665 128.215  33
  -1  15   8 744.854 113.290  21
  -1  15   7 327.529 90.8936  21
  -1  15   7 371.633 104.158  33
  -1 -15   7 473.574 119.526  14
  -1  15   6 205.054 97.6810  33
  -1 -15   6 43.7461 99.4245  14
   1  15  -6 18.8800 61.4964  28
   1  15  -6 180.401 97.4164   9
  -1  15   6 215.731 89.2934  21
  -1  15   5 206.340 106.160  33
   1  15  -5 191.957 99.5153  28
  -1  15   5 78.2731 79.0540  21
   1  15  -5 116.438 101.461   9
  -1  15   4 126.221 90.6236  21
  -1  15   4 50.3707 96.0586  33
   1  15  -4 67.3586 95.8544   9
  -1  15   3 1494.73 203.811  21
  -1  15   3 1475.17 208.064  33
   1  15  -3 1330.38 198.384  21
   1  15  -3 1500.66 214.580   9
   1  15  -2 242.427 115.494   9
  -1  15   2 282.521 115.391  33
   1  15  -2 163.051 105.182  21
  -1  15   2 388.978 120.530  21
  -1  15   1 1024.33 168.026  21
  -1  15   1 1106.54 189.453  33
   1  15  -1 1119.23 188.968  21
   1  15  -1 1500.46 219.712   9
   1  15   0 743.994 166.083  21
   1  15   0 859.744 160.235  33
  -1  15   0 789.038 165.697  21
  -1  15   0 797.843 174.908  33
  -1  15  -1 1074.24 187.538  33
  -1  15  -1 872.244 164.306  21
   1  15   1 804.811 158.899  33
   1  15   1 1027.96 187.637  21
  -1  15  -1 1236.24 188.000   9
   1  15   2 1271.76 187.601  33
  -1  15  -2 1429.67 207.430  21
  -1  15  -2 1596.24 208.301   9
   1  15   2 1054.76 182.257  21
   1  15   3 1346.32 202.547  21
   1  15   3 1442.85 189.196  33
  -1  15  -3 1823.12 226.460  21
   1  15   4 926.585 163.158  21
  -1  15  -4 989.952 174.469  28
   1  15   4 1128.52 170.573  33
   1  15   5-2.65307 85.2113  21
   1  15   5 133.639 88.1318  33
  -1  15  -5 48.9943 73.8480  28
   1 -15   6 881.438 158.461  14
   1  15   6 711.697 138.107  21
  -1  15  -6 880.283 153.049  28
   1  15   6 998.028 145.928  33
   1 -15   7 124.235 75.8120  14
   1  15   7 332.490 99.0865  21
   1  15   7 389.275 98.0175  33
  -1  15  -7 375.464 106.313  28
   1  15   8 573.778 110.936  21
  -1  15  -8 793.839 130.521  28
   1 -15   8 673.979 114.957  14
  -1  15  -9 8.74631 53.1899  28
   1  15   9 142.266 61.0587  21
  -1  16   7 2536.43 187.129  33
  -1 -16   7 2162.98 179.800  14
  -1  16   6 756.376 111.672  21
  -1 -16   6 856.257 133.677  14
  -1  16   6 1007.47 134.449  33
  -1  16   5-2.14425 78.6138  33
  -1  16   5-164.663 77.3712  21
   1  16  -5 15.6780 58.1404  28
  -1 -16   5-77.0496 83.2315  14
   1  16  -4 1074.06 150.521  28
  -1  16   4 1016.39 138.809  21
  -1  16   4 1219.75 170.286  33
   1  16  -4 1160.01 165.832   9
  -1  16   3 588.634 127.371  33
  -1  16   3 645.417 130.695  21
   1  16  -3 600.847 133.447   9
   1  16  -2 467.035 119.410  21
  -1  16   2 410.499 114.508  21
  -1  16   2 166.161 92.9959  33
  -1  16   1-88.9983 88.5273  21
  -1  16   1-41.7951 92.3075  33
   1  16  -1 54.4157 80.2260   9
   1  16  -1-79.2430 89.5560  21
   1  16   0 523.963 117.345   9
  -1  16   0 640.319 143.915  33
  -1  16   0 704.760 139.533  21
   1  16   0 899.332 155.632  21
   1  16   1 16.6845 85.4184   9
  -1  16  -1-39.8809 75.1936  21
   1  16   1-32.3832 78.2098  21
   1  16   2 269.555 103.569   9
   1  16   2 268.252 104.337  21
  -1  16  -2 305.968 109.738  28
  -1  16  -2 279.966 97.9972  21
   1  16   2 266.920 103.171  33
   1  16   3-18.8374 77.8520  21
   1  16   3-73.5767 79.9972  33
  -1  16  -3 56.7705 80.5006  28
   1  16   4 360.152 87.4890  33
   1  16   4 496.563 119.226  21
  -1  16  -4 384.482 105.946  28
   1 -16   5 56.4884 67.9390  14
  -1  16  -5-13.9534 65.7265  28
   1  16   5 84.5269 64.1636  33
   1  16   5-5.02874 65.8877  21
   1 -16   6-56.1317 57.7562  14
  -1  16  -6 70.5675 62.4400  27
  -1  16  -6 82.7697 61.0152  28
   1  16   6-109.316 78.3134  21
   1  16   7 81.9651 58.5026  21
  -1  16  -7 213.620 71.3051  28
  -1 -17   4 149.986 70.8401  14
  -1  17   4 216.347 75.5626  33
  -1  17   3 3752.36 234.489  33
   1  17  -3 3807.48 240.006   9
   1  17  -2 19.2387 62.2795  28
  -1  17   2 150.104 76.2925  21
   1  17  -2 45.6100 68.9142   9
   1  17  -1 4775.48 276.236   9
   1  17  -1 3861.86 248.489  21
  -1  17   1 4426.41 253.519  21
   1  17   0 509.383 113.275  21
  -1  17   0 705.050 122.018  28
   1  17   0 799.048 127.306   9
  -1  17   0 614.351 119.026  21
  -1  17  -1 4564.54 267.535  28
   1  17   1 5188.36 284.661   9
   1  17   1 4530.01 268.635  21
  -1  17  -2 135.494 73.2261  28
   1  17   2 172.078 81.4989   9
   1  17   2 29.7229 63.9672  21
   1  17   3 6721.64 306.596  21
  -1  17  -3 7063.54 319.777  28
   1  17   4-58.3543 53.5096  21
  -1  17  -4 9.03927 59.8720  28
  -2   0  16 6359.89 353.313  20
  -2   0  16 6212.16 331.581  11
  -2   0  15 0.60843 101.243  20
  -2   0  15-113.371 105.879  11
  -2   0  14 5775.38 400.790  11
  -2   0  14 5539.67 425.710  24
  -2   0  13-98.3523 128.533  11
  -2   0  13-88.8892 106.197  24
  -2   0  13-381.517 130.860  22
  -2   0  12 51975.6 1250.26  11
  -2   0  12 49358.6 1273.22  24
  -2   0  12 51555.8 1237.90  22
  -2   0  11-142.285 147.790  11
  -2   0  11 59.8793 118.235  24
  -2   0  11 15.1783 88.0093  22
  -2   0  10 7144.46 479.082  24
  -2   0  10 7083.59 452.189  22
   2   0  -9-128.913 79.2812  38
  -2   0   9-35.7653 86.1010  32
  -2   0   9-1.58323 77.2683  36
   2   0  -8 92867.4 1464.89  38
  -2   0   8 88273.4 1315.11   8
  -2   0   8 90165.1 1436.47  32
  -2   0   7-59.4093 50.3429   8
   2   0  -7-21.7737 65.2839  38
  -2   0   7-60.3594 64.5237  36
  -2   0   7 37.9358 70.6072  32
   2   0  -6 98051.7 1315.07  38
  -2   0   6 96178.4 1290.98  32
  -2   0   6 90314.2 1260.02  36
  -2   0   6 90778.9 1188.47   8
  -2   0   5-5.09700 48.6485   8
  -2   0   5 198.538 80.2344  36
  -2   0   5 53.3878 57.8659  32
   2   0  -5 255.700 71.1783  38
   2   0  -5 86.7094 59.1636   5
   2   0  -4 4008.25 229.143  38
  -2   0   4 3968.35 239.586  36
  -2   0   4 3723.76 219.785  32
   2   0  -4 3688.07 215.479   5
   2   0  -3 34.4876 43.6312  38
  -2   0   3 127.697 50.7006   1
  -2   0   3 48.3687 54.4985  36
  -2   0   3 75.5819 48.2699  32
   2   0  -2 103156. 946.241  38
  -2   0   2 102058. 1080.95  36
   2   0  -1 35.1355 29.4266  38
  -2   0   1 124.650 58.4413  36
  -2   0   1 23.7030 22.4635   3
   2   0  -1 140.172 57.8474   6
   2   0   0 38076.7 426.777  38
  -2   0   0 36764.2 632.207  30
  -2   0   0 37336.5 471.139   3
  -2   0  -1 10.7977 31.6576   3
   2   0   1-22.1529 35.7266   7
  -2   0  -1-4.04277 42.3808  30
   2   0   1 3.71196 40.2099   4
  -2   0  -2 39337.9 611.597   3
  -2   0  -2 38584.1 679.497  30
  -2   0  -3 27.6442 46.2427   3
   2   0   3-40.3448 48.0498   7
   2   0   3 38.3750 48.5330   4
  -2   0  -3 46.6287 53.4718  30
   2   0   4 24633.2 557.897   7
  -2   0  -4 23809.7 560.386   3
  -2   0  -5 105.782 64.9358   3
   2   0   5 878.763 124.192   7
   2   0   6 149078. 1581.11   7
  -2   0  -6 141395. 1568.44   3
   2   0   7 655.090 123.173   7
  -2   0  -7 187.761 70.9763   3
  -2   0  -8 115712. 1640.13   3
   2   0   8 116470. 1623.42   7
   2   0   9 42.4048 73.9504   7
  -2   0  -9 9.83787 63.7621   3
   2   0  10 27090.1 896.959  12
  -2   0 -10 26052.8 882.177  26
   2   0  11-188.748 116.005  12
  -2   0 -11-12.7320 78.1220  26
   2   0  12 197596. 2572.13  12
  -2   0 -12 203090. 2498.83  26
  -2   0 -13 117.733 105.388  26
   2   0  13 81.2671 123.860  12
   2   0  14 53.9316 94.7961  12
  -2   0 -14 64.4567 72.8615  26
   2   0  15 27.5767 83.4523  12
  -2   0 -15 128.416 92.6704  26
  -2   0 -16 66363.9 1160.06  15
  -2   0 -17 54.3756 45.5814  15
  -2   1  16 5719.60 333.270  20
  -2  -1  16 5531.93 324.681  20
  -2  -1  16 6097.84 326.096  11
  -2   1  16 5295.17 302.581  11
  -2   1  15 258.460 124.257  20
  -2   1  15 354.767 108.525  11
  -2  -1  15 383.688 118.199  11
  -2   1  14 4538.77 371.054  20
  -2   1  14 4713.37 364.477  11
  -2  -1  14 4494.36 355.503  11
  -2  -1  14 4656.52 387.433  24
  -2   1  13 1058.52 197.994  11
  -2  -1  13 1142.75 205.031  11
  -2   1  13 1181.34 226.875  24
  -2  -1  13 1198.56 221.669  24
  -2  -1  12 6959.73 492.179  24
  -2   1  12 7838.67 497.710  11
  -2   1  12 7448.42 508.273  24
  -2   1  12 7781.90 495.735  22
  -2  -1  12 7740.55 485.712  22
  -2   1  11 4295.42 359.237  11
  -2   1  11 3731.48 362.834  24
  -2  -1  11 3654.46 363.830  24
  -2   1  11 3852.92 352.451  22
  -2  -1  11 3775.65 340.487  22
  -2   1  10 11787.5 590.748  22
  -2   1  10 12355.0 612.536  24
  -2  -1  10 10933.9 585.763  24
   2  -1  -9 846.847 152.111  38
   2   1  -9 981.569 166.151  38
  -2   1   9 905.386 162.981  36
  -2   1   9 904.398 165.134   8
  -2   1   9 1137.28 183.125  32
  -2  -1   9 1060.50 174.258  32
  -2  -1   9 656.058 138.821  36
   2  -1  -8 1378.52 182.412  38
   2   1  -8 1372.02 187.119  38
  -2  -1   8 1531.73 194.627  32
  -2   1   8 3036.67 292.651  36
  -2  -1   8 1419.71 194.970  36
  -2   1   8 3608.95 316.367  32
  -2   1   8 2966.81 319.357   8
   2   1  -7 8972.97 436.646  38
  -2   1   7 8967.89 418.930   8
  -2   1   7 7547.67 386.587  36
  -2  -1   7 8200.61 409.093  36
   2  -1  -7 8872.84 425.916  38
  -2   1   7 8533.33 418.613  32
  -2  -1   7 8158.32 401.459  32
  -2  -1   6 78783.8 1177.08  36
  -2   1   6 83965.2 1221.93  32
  -2  -1   6 82152.9 1175.59  32
  -2   1   6 80463.5 1177.23  36
   2  -1  -6 87589.0 1238.37  38
   2   1  -6 86618.9 1257.12  38
  -2   1   6 84722.4 1197.19   8
  -2   1   5 850.349 122.393   8
   2   1  -5 913.814 127.012  38
  -2  -1   5 665.676 116.794  36
  -2   1   5 822.271 121.334  36
  -2   1   5 861.248 125.964  32
  -2  -1   5 950.483 127.549  32
   2  -1  -5 827.260 104.284   5
   2  -1  -5 835.464 115.034  38
   2   1  -5 818.098 122.726   5
  -2   1   4 4548.31 259.688   8
   2  -1  -4 4907.05 252.729  38
   2   1  -4 4927.78 260.498  38
  -2   1   4 4612.08 251.036  32
  -2  -1   4 4412.32 233.021  32
  -2   1   4 4229.85 240.921  36
   2  -1  -4 5039.81 232.857   5
  -2  -1   4 4688.95 267.826  36
   2   1  -4 4338.04 250.228   5
  -2  -1   4 4898.63 231.356   1
   2  -1  -3 27225.3 535.300  38
   2   1  -3 27185.0 558.994  38
  -2   1   3 26964.3 577.292  36
  -2  -1   3 26116.3 509.261  32
  -2  -1   3 26292.1 591.167  36
   2  -1  -2 22985.9 436.569  38
   2   1  -2 22354.3 462.954  38
  -2  -1   2 21071.1 402.386  32
  -2  -1   2 21981.4 518.711  36
   2   1  -2 22150.2 511.297   6
   2  -1  -2 25437.9 482.753   6
  -2   1   2 23699.1 510.853  36
  -2  -1   2 23617.1 492.711   1
   2  -1  -1 39764.7 489.697  38
   2   1  -1 38114.4 558.473  38
  -2   1   1 41188.2 643.406  36
   2   1  -1 38557.7 351.203   7
   2   1  -1 39722.0 666.978   6
  -2  -1   1 39706.1 641.682   1
   2  -1  -1 42166.7 615.873   6
  -2  -1   1 37995.4 667.643  36
   2  -1   0 70372.4 504.966  38
   2   1   0 69978.1 590.710   7
  -2  -1   0 65482.7 504.792  31
  -2   1   0 68278.2 595.070   3
  -2   1   0 66619.9 866.242  30
  -2   1  -1 21448.2 481.530  29
  -2  -1  -1 21851.0 486.258  30
   2   1   1 22256.1 388.485   7
  -2   1  -1 21869.5 398.148   3
  -2  -1  -1 21636.0 438.839   3
  -2   1  -1 22646.0 513.207  30
   2   1   1 21392.3 506.363   4
   2  -1   1 23414.6 483.415   4
  -2  -1  -2 1635.48 134.558   3
   2   1   2 1994.07 133.842   7
  -2  -1  -2 1743.08 143.706  30
  -2   1  -2 2201.58 145.853   3
  -2   1  -2 1743.89 155.159  30
  -2   1  -2 1817.48 101.421   2
   2   1   2 1724.87 150.044   4
   2  -1   2 1772.55 139.949   4
  -2  -1  -3 67806.5 909.725   3
   2   1   3 68173.0 840.064   7
  -2   1  -3 68411.0 693.745   2
   2  -1   3 67124.8 884.733   7
  -2   1  -3 68522.8 869.493   3
   2   1   3 70456.4 960.783   4
  -2  -1  -3 67737.9 886.839  30
  -2  -1  -4 5031.82 266.439   3
   2   1   4 4936.62 250.836   7
  -2   1  -4 4978.60 259.688   3
   2  -1   4 4944.99 258.591   7
  -2  -1  -4 5321.47 267.464  30
   2   1   5 5060.59 278.075   7
   2  -1   5 4903.97 278.321   7
  -2   1  -5 4709.63 272.995   3
  -2  -1  -5 5151.64 288.411   3
   2  -1   6 22540.7 627.692   7
   2   1   6 23172.9 640.875   7
  -2  -1  -6 24309.0 659.032   3
  -2   1  -6 22055.7 628.984   3
   2   1   7 23509.0 690.979   7
   2  -1   7 24016.7 689.299   7
  -2   1  -7 21473.5 662.696   3
  -2  -1  -7 22736.5 678.831   3
   2   1   8 33785.6 885.058   7
   2  -1   8 31830.9 844.041   7
  -2  -1  -8 31882.2 859.063   3
  -2   1  -8 32110.8 870.648   3
   2  -1   9 20174.1 716.864   7
  -2  -1  -9 21359.6 743.685   3
   2   1   9 20001.0 727.260   7
  -2   1  -9 19230.2 708.302   3
   2  -1  10 24329.7 851.750  12
  -2   1 -10 24712.3 856.501  26
  -2  -1 -10 24491.8 837.870  26
   2   1  10 25043.5 877.751  12
   2  -1  11 1473.91 232.159  12
  -2  -1 -11 1212.11 198.514  26
   2   1  11 1302.05 222.036  12
  -2   1 -11 1571.47 234.341  26
   2   1  12 9523.39 591.932  12
   2  -1  12 8553.39 544.279  12
  -2  -1 -12 9956.12 556.356  26
  -2   1 -12 8944.48 543.878  26
   2   1  13 3709.17 360.975  12
   2  -1  13 3032.24 339.306  12
  -2  -1 -13 4259.65 362.430  26
  -2   1 -13 3848.12 359.781  26
   2   1  14 105.580 84.8417  12
  -2  -1 -14 227.262 116.477  26
   2  -1  14 292.560 126.109  12
  -2   1 -14 247.342 110.457  26
   2  -1  15 259.827 110.620  12
  -2   1 -15 360.815 116.261  26
  -2  -1 -15 281.070 113.128  15
  -2  -1 -16 1845.84 208.963  15
  -2   1 -16 1803.40 206.565  15
  -2   1 -17 235.314 70.5951  15
  -2   2  16 4987.67 308.670  20
  -2  -2  16 4960.13 298.561  20
  -2   2  16 4929.26 284.154  11
  -2  -2  16 4930.87 288.966  11
  -2   2  15 2634.62 263.346  20
  -2  -2  15 2246.20 234.853  11
  -2   2  15 2037.48 218.192  11
  -2  -2  15 2674.58 276.182  24
  -2   2  14 7318.15 444.621  11
  -2  -2  14 7074.49 441.108  11
  -2   2  14 6940.69 453.791  20
  -2  -2  14 6750.49 458.272  24
  -2   2  13 853.862 175.491  11
  -2  -2  13 742.627 191.207  24
  -2   2  13 912.017 200.821  20
  -2   2  12 29737.9 951.705  11
  -2   2  12 27483.2 950.875  24
  -2  -2  12 29540.8 987.521  24
  -2   2  12 27745.8 926.789  22
  -2   2  11 490.732 160.145  11
  -2   2  11 571.715 165.136  24
  -2  -2  11 313.682 132.991  14
  -2  -2  11 464.235 147.080  24
  -2   2  11 486.255 149.169  22
  -2  -2  11 632.916 166.833  22
  -2   2  10 44547.9 1152.45  24
  -2  -2  10 45768.3 1188.81  24
  -2  -2  10 47312.4 1150.03  14
  -2   2  10 44768.4 1145.62  22
  -2  -2  10 48645.8 1154.13  22
  -2   2   9 11349.2 532.070   8
   2  -2  -9 11139.4 546.122  38
  -2   2   9 9746.03 500.814  36
   2   2  -9 10952.0 552.727  38
  -2  -2   9 10546.0 519.656  36
  -2   2   9 10864.9 541.913  32
  -2  -2   9 9646.96 500.702  32
   2  -2  -8 40656.7 995.113  38
  -2  -2   8 39033.9 945.350  32
  -2   2   8 37647.4 920.637  36
  -2   2   8 40636.0 979.007  32
  -2   2   8 39470.3 942.415   8
  -2  -2   8 39589.9 959.197  36
   2  -2  -7 1295.08 170.881  38
   2   2  -7 1544.04 191.879  38
  -2   2   7 1569.53 187.920   8
  -2   2   7 1242.66 168.229  36
  -2  -2   7 1359.62 179.570  36
  -2   2   7 1372.97 181.234  32
  -2  -2   7 1180.35 162.400  32
   2  -2  -6 33060.5 776.341  38
   2   2  -6 31832.8 783.398  38
  -2   2   6 31283.9 756.769   8
  -2   2   6 29225.4 723.418  36
  -2  -2   6 29765.2 739.590  36
  -2   2   6 30176.6 745.815  32
  -2  -2   6 29584.6 713.548  32
   2   2  -6 28751.7 707.245   5
   2  -2  -5 12563.9 441.614  38
   2   2  -5 12710.6 463.729  38
  -2   2   5 12715.1 457.321   8
  -2   2   5 11552.6 422.566  36
  -2  -2   5 11661.5 443.391  36
   2   2  -5 11771.4 441.275   5
   2   2  -4 72.7121 45.9396  37
  -2   2   4 105.537 57.0545   8
  -2  -2   4 91.0750 49.1601  32
   2   2  -4 59.5307 49.6172  38
  -2  -2   4 115.517 59.3190   1
  -2  -2   4 102.582 70.4169  36
  -2   2   4 274.164 78.1829  36
   2  -2  -4 118.081 55.6943  38
   2   2  -4 100.536 58.3154   5
   2   2  -3 12336.2 320.358  37
  -2  -2   3 12126.7 414.651  36
  -2   2   3 12066.7 341.810  29
  -2  -2   3 11515.8 334.932  32
   2   2  -3 12217.8 391.563  38
  -2   2   3 13008.9 388.765  36
   2  -2  -3 12759.2 372.912  38
  -2  -2   3 12471.5 398.082   1
   2   2  -2 10318.0 341.859  38
  -2   2   2 11481.6 353.643  36
  -2   2   2 11016.5 333.445  29
   2  -2  -2 11053.5 309.893  38
   2   2  -2 10671.4 376.635   6
  -2  -2   2 10951.4 365.521   1
  -2  -2   2 10724.4 376.295  36
   2  -2  -1 264.127 43.6056  38
  -2   2   1 231.559 57.2183  29
  -2  -2   1 258.237 39.6266  32
  -2   2   1 222.808 59.1247  31
  -2   2   1 246.569 67.2485  30
  -2  -2   1 271.355 78.1072  36
  -2  -2   1 223.141 63.6082   1
   2   2  -1 229.234 72.6714   6
  -2   2   1 278.514 70.7869  36
   2   2  -1 210.587 56.0410  38
   2  -2   0 8370.20 172.306  38
   2   2   0 8562.16 198.672   7
  -2   2   0 8042.18 273.943  31
  -2  -2   0 8552.67 323.445   1
   2   2   0 7743.12 310.791   6
  -2   2   0 8432.82 316.827  30
  -2   2   0 8239.01 298.329  29
  -2   2   0 8495.67 212.298   3
   2  -2   0 8438.95 181.737  39
  -2  -2  -1 2877.91 125.131  39
   2   2   1 3193.17 150.063   7
  -2   2  -1 2789.43 180.456  29
  -2   2  -1 2936.86 197.541  30
  -2   2  -1 2862.39 149.195   3
   2   2   1 2805.04 196.643   4
   2  -2   1 2816.38 162.439   4
  -2  -2  -2 18794.4 371.894  39
   2  -2   2 18564.6 420.371   4
  -2  -2  -2 18105.8 436.525  30
  -2   2  -2 18320.6 468.080  29
   2   2   2 18778.5 409.468   7
  -2   2  -2 18185.1 419.081   3
  -2   2  -2 18373.3 375.526   2
   2   2   2 18600.4 498.253   4
   2   2   3 12157.8 414.814   4
  -2  -2  -3 13073.2 379.202  30
  -2  -2  -3 12118.3 399.899   3
   2   2   3 12790.2 373.145   7
  -2   2  -3 12563.4 384.318   3
  -2   2  -3 12738.4 402.059  29
  -2   2  -3 12556.4 337.814   2
  -2  -2  -3 12768.5 349.965  39
   2   2   4 16075.5 459.100   7
   2  -2   4 16959.7 489.373   7
  -2   2  -4 16518.7 475.721  29
  -2   2  -4 16259.2 475.602   3
  -2  -2  -4 16761.2 444.195  30
  -2  -2  -4 15909.8 489.413   3
  -2  -2  -5 18174.2 554.545   3
   2  -2   5 19075.5 552.715   7
   2   2   5 19077.7 543.680   7
  -2   2  -5 18331.9 541.438   3
  -2  -2  -5 19564.3 499.673  30
   2   2   6 6337.65 345.083   7
  -2  -2  -6 6442.47 350.301   3
   2  -2   6 5770.60 327.817   7
  -2  -2  -6 6455.12 303.458  30
  -2   2  -6 6205.00 343.095   3
   2   2   7 958.242 151.027   7
  -2   2  -7 722.758 133.058   3
   2  -2   7 708.578 130.158   7
  -2  -2  -7 899.921 148.001   3
   2  -2   8 4167.40 309.420   7
  -2  -2  -8 3966.21 308.318   3
  -2   2  -8 3699.16 298.477   3
   2   2   8 4215.21 321.118   7
   2   2   9 3602.03 320.633   7
  -2   2  -9 3224.24 293.595   3
  -2  -2  -9 4063.31 331.168   3
   2  -2   9 3003.86 281.222   7
   2   2  10-86.8313 136.857  12
  -2   2 -10 53.9726 79.5106  28
  -2  -2 -10 127.920 63.2617  26
   2   2  11 31.4528 111.154  12
  -2  -2 -11 93.1752 83.6095  26
  -2   2 -11 117.783 92.4968  26
   2   2  12 5886.28 457.455  12
   2  -2  12 5503.45 434.101  12
  -2  -2 -12 7045.56 467.486  26
  -2   2 -12 6573.84 466.562  26
   2   2  13 651.249 159.181  12
   2  -2  13 755.034 168.671  12
  -2  -2 -13 929.235 180.064  26
  -2   2 -13 1010.19 202.977  26
  -2  -2 -13 1074.63 200.846  15
   2  -2  14-111.786 103.644  12
  -2   2 -14 74.7829 85.5437  26
  -2  -2 -14 163.291 104.270  15
   2  -2  15 1367.32 206.129  12
  -2   2 -15 1358.71 188.378  26
  -2  -2 -15 1107.48 181.172  15
   2  -2  16 5031.78 327.307  12
  -2   2 -16 4919.83 288.792  26
  -2  -2 -16 5201.79 314.310  15
  -2   2 -17 98.1917 57.1015  15
   2   2  17 168.047 73.0756  10
  -2   3  16 3547.36 252.944  20
  -2  -3  16 3227.34 229.606  11
  -2  -3  16 2948.95 225.094  20
  -2   3  15 14969.8 592.245  20
  -2  -3  15 15255.4 579.126  11
  -2   3  15 16009.7 578.587  11
  -2  -3  15 15735.1 618.293  24
  -2   3  14 99.0249 91.1146  11
  -2  -3  14-94.0310 113.113  11
  -2  -3  14 73.2186 114.987  24
  -2   3  14 19.9533 106.461  20
  -2   3  13 683.402 174.947  20
  -2   3  13 667.670 167.904  11
  -2  -3  13 564.256 166.296  24
  -2  -3  12 3122.91 339.497  24
  -2   3  12 3181.83 340.770  20
  -2  -3  12 3320.36 329.863  14
  -2   3  12 3066.97 314.993  11
  -2   3  11 19628.1 790.900  24
  -2  -3  11 19661.9 797.697  24
  -2  -3  11 20719.2 793.294  14
  -2   3  11 19345.0 775.421  22
  -2   3  10 7925.01 500.472  24
  -2  -3  10 8737.38 527.471  24
  -2  -3  10 8542.68 503.650  14
  -2   3  10 8196.73 506.888  22
  -2  -3  10 8244.56 480.943  22
   2  -3  -9 20460.0 747.070  38
  -2   3   9 19360.6 710.977   8
  -2   3   9 17450.0 665.977  36
  -2  -3   9 18548.5 701.750  32
  -2  -3   9 18349.7 699.119  36
  -2  -3   9 21166.1 780.467  24
  -2   3   9 20942.7 775.733  22
   2  -3  -8 7811.34 441.004  38
   2   3  -8 6837.59 419.964  38
  -2   3   8 7421.08 424.967   8
  -2   3   8 6842.29 402.769  36
  -2  -3   8 7355.01 423.102  36
   2  -3  -7 149.277 73.3977  38
   2   3  -7-19.3140 68.4432  38
  -2   3   7 38.0482 53.3870   8
  -2   3   7 21.8745 70.4664  36
  -2  -3   7 114.149 77.3614  36
   2  -3  -6 7969.97 384.962  38
   2   3  -6 7958.70 402.309  38
  -2   3   6 7639.48 391.325   8
  -2  -3   6 7526.39 388.510  36
   2   3  -6 7058.60 373.437   5
  -2   3   6 7363.97 366.032  36
   2  -3  -5 177309. 1678.52  38
   2   3  -5 173538. 1765.37  38
  -2   3   5 172395. 1752.99   8
   2   3  -5 188116. 1553.50  37
  -2  -3   5 173941. 1732.50  36
  -2   3   5 170239. 1603.38  36
   2   3  -5 161372. 1707.15   5
   2  -3  -4 7394.28 317.384  38
  -2   3   4 7336.92 349.236   8
   2   3  -4 6919.78 334.313  38
   2   3  -4 7477.79 299.098  37
  -2   3   4 7321.63 314.214  36
  -2  -3   4 7021.74 338.758  36
  -2   3   4 7264.63 269.921  29
   2   3  -4 6385.67 332.221   5
  -2   3   3 9261.78 371.567   8
   2   3  -3 8595.22 352.627  38
  -2   3   3 8871.92 324.151  36
  -2   3   3 8078.19 296.177  29
  -2  -3   3 8652.91 361.828  36
   2  -3  -3 8858.37 320.363  38
  -2  -3   3 8281.70 352.973   1
   2   3  -3 8119.02 359.206   5
   2   3  -3 8338.27 301.680  37
   2   3  -2 9152.62 342.786  38
  -2   3   2 9528.45 354.672  31
  -2   3   2 8820.74 315.636  29
   2   3  -2 8785.34 361.320   6
   2  -3  -2 10189.7 265.646   6
  -2   3   2 10057.7 320.936  36
  -2  -3   2 8637.59 354.740   1
   2  -3  -2 9099.68 289.974  38
  -2  -3   2 8770.75 353.957  36
   2  -3  -1 303418. 1454.13  38
  -2   3   1 310041. 1902.03  31
  -2   3   1 298990. 1844.43  29
   2   3  -1 297909. 2011.29   6
  -2   3   1 306074. 1899.21  30
  -2  -3   1 303198. 2045.16   1
  -2   3   0 6049.06 280.954  30
  -2   3   0 6578.18 290.860  29
   2  -3   0 5464.64 188.460  39
   2   3   0 4868.55 263.233   6
  -2   3   0 5735.40 262.512  31
  -2  -3   0 5158.02 175.878  39
  -2  -3   0 5150.75 271.548   1
  -2  -3  -1 747.270 79.8809  39
  -2  -3  -1 711.215 112.016   1
   2   3   1 725.539 108.590   4
  -2   3  -1 743.166 106.713  29
  -2   3  -1 714.096 109.586  30
  -2   3  -1 666.485 79.1728   3
   2  -3   1 679.470 76.0456   4
  -2  -3  -2 13379.1 347.256  39
  -2   3  -2 13738.1 303.647  37
  -2   3  -2 13468.7 365.921   2
   2   3   2 13434.5 361.871   7
  -2   3  -2 13734.5 426.395  29
  -2   3  -2 13284.5 369.095   3
   2   3   2 12213.3 417.408   4
  -2  -3  -3 109559. 1098.00  39
   2   3   3 104454. 1255.21   4
   2   3   3 104735. 1107.33   7
  -2   3  -3 110834. 1228.18  29
  -2   3  -3 111048. 1104.82   2
  -2   3  -3 109725. 1156.17   3
  -2  -3  -4 7653.13 319.600  39
   2   3   4 7504.54 327.921   7
  -2   3  -4 7745.21 335.778  29
  -2   3  -4 7543.64 311.637   2
  -2  -3  -4 8509.59 300.892  30
  -2   3  -4 7234.08 325.908   3
  -2  -3  -4 7720.48 355.905   3
  -2  -3  -5 1816.84 176.131  39
   2  -3   5 1912.34 188.174   7
  -2   3  -5 1955.51 178.008  29
  -2  -3  -5 1809.50 186.768   3
  -2   3  -5 1827.90 177.687   3
   2   3   5 1768.32 177.676   7
  -2   3  -6-63.8459 63.3236   3
   2  -3   6 65.7730 57.0620   7
   2   3   6-5.73067 54.4083   7
  -2  -3  -6-4.45036 59.7615   3
  -2   3  -6-5.04171 47.1505  29
   2   3   7 3895.86 299.145   7
   2  -3   7 3322.16 268.272   7
  -2  -3  -7 3862.73 299.040   3
  -2  -3  -8 264.399 94.9772   3
   2   3   8 311.089 96.7813   7
  -2   3  -8 218.284 89.7900   3
   2  -3   8 294.628 94.7461   7
   2  -3   9 14229.6 608.146   7
  -2  -3  -9 14870.8 638.262   3
  -2   3  -9 14026.9 623.779   3
   2   3  10 2236.49 269.240  12
  -2  -3 -10 2660.28 277.219  26
  -2   3 -10 2324.57 265.958  28
  -2   3 -11 1160.25 199.457  28
   2   3  11 915.706 193.185  12
  -2  -3 -11 1240.11 217.955  26
  -2  -3 -11 1223.57 209.013  15
  -2  -3 -12 923.466 176.218  26
  -2   3 -12 624.222 153.852  26
  -2  -3 -12 712.748 166.026  15
   2  -3  13 4818.75 408.950  12
  -2   3 -13 5118.17 407.613  26
  -2  -3 -13 4851.97 395.515  15
   2  -3  14 6892.08 456.835  12
  -2   3 -14 6623.58 438.558  26
  -2  -3 -14 6368.54 424.611  15
   2  -3  15 3785.04 319.372  12
  -2   3 -15 3755.91 302.224  26
  -2  -3 -15 3881.20 305.388  15
  -2   3 -16 274.229 92.2712  26
   2  -3  16 374.725 111.073  12
  -2  -3 -16 271.685 92.5368  15
   2   3  16 332.000 104.905  10
  -2   4  16-28.0621 75.0688  20
  -2  -4  16 31.6221 62.5452  20
  -2  -4  16-12.6652 60.4458  11
  -2   4  15-81.8256 81.0701  20
  -2  -4  15 73.7873 75.3215  11
  -2  -4  15 85.5742 86.5761  24
  -2   4  14 176.156 123.168  20
  -2   4  14-5.57658 84.0215  11
  -2  -4  14-33.7127 98.2037  24
  -2   4  13 554.148 144.699  11
  -2   4  13 443.386 142.256  20
  -2  -4  13 456.820 154.122  24
  -2   4  12 817.351 190.580  20
  -2   4  12 787.576 177.999  11
  -2  -4  12 552.337 151.659  24
  -2  -4  12 735.873 183.633  14
  -2   4  11 259.963 131.901  20
  -2  -4  11 215.030 133.357  24
  -2  -4  11 207.905 121.348  14
  -2   4  10 2149.55 267.800  20
  -2  -4  10 2255.92 278.606  24
  -2   4  10 1869.15 255.622  24
  -2   4  10 1842.81 247.825  22
  -2  -4  10 1991.73 263.869  14
  -2   4   9 3355.76 320.603  24
  -2  -4   9 3456.65 325.866  24
  -2  -4   9 3590.97 329.100  14
  -2   4   9 3747.11 338.076  22
   2  -4  -8 956.446 164.509  38
  -2   4   8 897.818 159.916  36
  -2   4   8 868.817 153.956   8
  -2  -4   8 660.714 145.940  36
   2   4  -8 798.250 151.305  38
   2  -4  -7 507.860 117.526  38
   2   4  -7 638.121 135.808  38
  -2   4   7 481.056 116.956  36
  -2  -4   7 576.836 129.708  36
  -2   4   7 705.819 129.751   8
   2  -4  -6 7081.29 374.212  38
   2   4  -6 7052.16 398.954  38
   2   4  -6 7367.69 359.557  37
  -2   4   6 7156.17 360.329  36
  -2  -4   6 7054.43 383.259  36
  -2   4   6 7299.60 396.380   8
   2  -4  -5 1577.49 169.635  38
   2   4  -5 1263.48 168.441  38
   2   4  -5 1367.91 155.036  37
  -2   4   5 1582.92 182.157   8
   2   4  -5 1175.04 163.088   5
  -2  -4   5 1303.86 167.441  36
  -2   4   5 1506.65 159.415  36
   2  -4  -4 351.070 82.3437  38
   2   4  -4 133.568 55.8937  38
   2   4  -4 271.649 77.8076  37
  -2   4   4 387.449 98.1931   8
  -2   4   4 446.791 85.7074  36
  -2   4   4 335.714 71.7219  29
  -2  -4   4 355.064 93.2837  36
   2   4  -4 229.435 89.9137   5
  -2   4   3 41717.1 807.340   8
   2   4  -3 38303.5 782.449  38
   2   4  -3 39533.5 720.791  37
  -2   4   3 41916.2 691.318  36
  -2   4   3 40010.6 813.866  31
  -2   4   3 38493.7 681.378  29
  -2  -4   3 39770.8 790.567  36
   2   4  -3 38125.9 809.363   5
  -2   4   2 7607.98 272.482  36
  -2  -4   2 6733.07 326.084  36
  -2   4   2 7741.79 311.871  29
  -2   4   2 6681.66 319.505  31
  -2  -4   2 6215.21 322.378   1
  -2   4   1 33556.2 679.698  31
  -2   4   1 33747.2 650.694  30
  -2   4   1 32255.8 641.950  29
   2   4  -1 32291.9 701.197   6
  -2  -4   1 30949.9 704.506   1
   2  -4  -1 34901.2 547.884  39
   2  -4   0 105.444 42.1698  39
  -2  -4   0 79.8545 40.2541  39
  -2   4   0 193.527 72.3552  29
  -2   4   0 250.371 80.9558  30
   2   4   0 65.6145 62.5085   6
  -2  -4   0 180.075 67.1142   1
  -2  -4  -1 38326.1 605.123  39
  -2  -4  -1 37568.9 763.337   1
   2   4   1 37949.8 747.896   6
  -2   4  -1 37951.2 720.907  29
   2   4   1 37044.3 736.378   4
  -2  -4  -2 92644.7 1005.78  39
  -2   4  -2 91027.6 1143.77  29
  -2   4  -3 19206.9 444.369  37
  -2   4  -3 18008.6 534.246  29
   2   4   3 17477.8 538.525   4
  -2  -4  -3 17716.6 480.822  39
  -2   4  -3 17955.8 492.604   2
  -2   4  -3 18482.3 503.239   3
  -2  -4  -4 94.9724 64.9381  39
  -2   4  -4 158.123 73.1243  29
  -2   4  -4 28.8849 52.5301   3
  -2  -4  -5 4725.55 308.310   3
  -2   4  -5 5000.21 295.609  29
  -2   4  -5 5066.77 292.416   2
  -2  -4  -5 4994.89 292.546  39
  -2   4  -5 4931.43 303.577   3
  -2  -4  -6 42109.1 902.599  39
  -2   4  -6 43012.2 895.065   2
   2  -4   6 42369.3 923.999   7
  -2   4  -6 45676.1 902.506  29
  -2   4  -6 42385.3 931.956   3
  -2  -4  -7 4850.35 343.534   3
   2  -4   7 4937.32 334.877   7
  -2   4  -7 5500.90 324.743  29
  -2   4  -7 4251.55 316.720   3
  -2  -4  -8 70.3841 69.2822   3
  -2   4  -8 27.7407 50.7311   3
   2  -4   8 128.939 63.3612   7
  -2   4  -9 4128.87 337.759  28
  -2  -4  -9 4687.86 370.039  15
  -2   4 -10 2856.46 295.766  28
  -2  -4 -10 3235.16 313.172  26
  -2  -4 -10 3186.61 315.560  15
  -2   4 -11 940.880 181.872  28
  -2  -4 -11 1299.58 201.642  26
  -2  -4 -11 1310.68 214.216  15
  -2   4 -12 280.222 123.079  28
  -2  -4 -12 328.745 124.283  15
   2  -4  13 4465.96 387.576  12
  -2   4 -13 4547.66 380.219  26
  -2  -4 -13 4728.14 379.867  15
   2  -4  14 159.394 111.903  12
  -2   4 -14 170.545 101.132  26
  -2  -4 -14 284.278 111.777  15
   2  -4  15 109.594 87.3328  12
  -2   4 -15 94.1855 78.5036  26
  -2  -4 -15 219.906 92.3461  15
   2   4  15 277.624 105.723  10
   2  -4  16 14.2198 58.1475  12
  -2   4 -16 64.0439 59.4546  26
   2   4  16 115.091 83.1771  10
  -2  -4 -16-14.8059 53.5156  15
  -2   5  16-10.1402 60.0048  20
  -2   5  15 322.307 110.984  20
  -2  -5  15 341.700 106.575  11
  -2  -5  15 321.158 111.465  24
  -2   5  14 1863.97 231.530  20
  -2  -5  14 1569.74 216.844  24
  -2   5  13 654.050 152.622  20
  -2   5  13 475.375 134.178  11
  -2  -5  13 928.852 184.830  24
  -2  -5  13 626.217 149.495  14
  -2   5  12-81.7485 106.339  20
  -2   5  12 26.2692 95.5038  11
  -2  -5  12-165.370 116.561  24
  -2  -5  12 69.2204 104.688  14
  -2  -5  11 104.212 114.709  24
  -2   5  11-18.6350 95.7839  20
  -2  -5  11-73.9275 133.587  14
  -2   5  10 5739.22 434.593  20
  -2  -5  10 5592.15 430.930  24
  -2  -5  10 5742.23 422.710  14
  -2   5   9 1102.33 204.672  20
  -2  -5   9 1154.52 191.555  24
  -2   5   9 1103.73 199.648  22
  -2  -5   9 1270.61 211.066  14
   2  -5  -8 1198.09 185.638  38
   2   5  -8 1249.23 200.712  38
  -2   5   8 1307.11 202.885  20
  -2  -5   8 1167.69 191.309  36
  -2  -5   8 1276.06 205.539  24
  -2  -5   8 1169.84 190.218  23
  -2   5   8 1341.81 206.634  22
   2  -5  -7 4340.86 323.373  38
   2   5  -7 4593.77 350.541  38
  -2   5   7 4561.63 338.675   8
  -2  -5   7 4368.74 326.158  36
   2  -5  -6 28858.3 781.151  38
  -2   5   6 29259.9 813.263   8
  -2  -5   6 28732.1 787.511  36
   2   5  -6 27441.4 813.309  38
  -2   5   5 1925.59 207.345   8
   2   5  -5 1822.44 203.236  38
   2   5  -5 1937.19 196.237  37
  -2  -5   5 1718.18 193.741  36
   2   5  -5 1453.80 187.696   5
  -2   5   5 1909.88 208.289  31
  -2   5   4 12503.6 494.239   8
   2   5  -4 13419.2 481.538  37
  -2  -5   4 13053.5 486.515  36
  -2   5   4 12689.3 507.722  31
   2   5  -4 11406.8 480.764   5
  -2   5   3 30514.6 725.546   8
  -2   5   3 29292.3 733.200  31
  -2   5   3 26661.9 607.863  29
   2   5  -3 29245.1 678.672  37
  -2  -5   3 28358.8 691.165  36
   2   5  -3 26908.1 722.103   5
  -2   5   2 31415.9 677.405  29
  -2  -5   2 30176.0 755.760   1
   2   5  -2 31554.2 761.341   5
  -2   5   1 20988.6 583.725  31
  -2   5   1 20119.3 552.677  29
   2   5  -1 20379.4 592.599   6
  -2   5   1 21909.9 540.373  30
  -2  -5   1 19787.8 600.737   1
   2  -5  -1 22612.0 509.559  39
  -2   5   0 36863.6 730.798  30
  -2   5   0 35407.4 738.354  29
   2   5   0 35663.9 767.547   6
  -2  -5   0 33994.1 772.973   1
   2   5   0 35115.0 744.535   4
  -2  -5   0 35336.1 637.382  39
  -2  -5  -1 50246.1 779.569  39
  -2   5  -1 51712.5 901.587  29
   2   5   1 50804.2 896.929   6
  -2  -5  -1 50523.7 947.718   1
   2   5   1 48679.5 883.999   4
  -2  -5  -2 2526.86 187.534  39
   2   5   2 2257.33 197.946   4
   2   5   2 2379.23 201.432   6
  -2   5  -2 2369.95 203.225  29
  -2  -5  -2 2458.90 215.163   1
  -2  -5  -3 23516.3 592.907  39
  -2   5  -3 22716.7 605.259   2
  -2   5  -3 22116.3 614.549  29
   2   5   3 23111.2 619.006   6
  -2  -5  -4 37843.4 798.181  39
  -2   5  -4 41616.2 765.836  37
  -2   5  -4 40164.0 846.989  29
  -2   5  -4 37361.0 807.664   2
  -2  -5  -5 13190.1 497.305  39
  -2   5  -5 14340.7 485.837  37
  -2   5  -5 13843.1 510.992  29
  -2   5  -5 12497.4 487.730   2
  -2   5  -6 3280.68 273.732   3
  -2  -5  -6 3490.25 275.130  39
  -2   5  -6 3195.72 252.704  37
  -2   5  -6 3422.92 267.252  29
   2  -5   6 3137.12 266.682   7
  -2  -5  -6 3205.66 280.812   3
  -2   5  -6 3235.15 262.324   2
  -2  -5  -7 240.819 106.440  39
  -2  -5  -7 182.403 87.4397   3
  -2   5  -7 70.6105 65.5055  37
  -2   5  -7 166.640 78.9027   2
  -2   5  -7 115.011 61.1174  29
  -2   5  -7 219.045 88.5326   3
   2  -5   7 145.010 81.3942   7
  -2   5  -8 5440.89 374.078  37
  -2  -5  -8 5447.79 393.560   3
   2  -5   8 5269.62 370.558   7
  -2   5  -8 5003.04 361.673   2
  -2   5  -9 620.795 145.078  28
  -2  -5  -9 913.361 166.795  26
  -2  -5  -9 853.257 165.749  15
  -2   5 -10 2420.81 276.097  28
  -2  -5 -10 2903.91 295.132  26
  -2  -5 -10 2438.12 282.624  15
  -2   5 -11 43.0584 90.2554  28
  -2  -5 -11 37.3785 67.5406  15
  -2   5 -12 47.8559 103.818  28
  -2  -5 -12 34.3096 73.8229  15
  -2   5 -13-64.5403 95.9922  26
  -2  -5 -13 69.5961 79.0328  15
  -2   5 -14 1908.89 237.097  26
   2  -5  14 2208.43 255.764  12
   2   5  14 1984.81 232.575  10
  -2  -5 -14 2051.66 233.985  15
   2  -5  15-2.93396 78.7362  12
  -2   5 -15 10.4962 67.9518  26
  -2  -5 -15-46.1284 62.0671  15
   2   5  15-144.841 115.292  10
   2  -5  16 176.825 71.1417  12
  -2   5 -16 176.732 61.8700  26
   2   5  16 340.090 98.3368  10
  -2   6  15 1200.46 161.776  20
  -2  -6  15 944.913 134.514  11
  -2  -6  15 1192.28 160.925  24
  -2  -6  14 121.089 102.560  24
  -2   6  14 33.8448 88.7954  20
  -2   6  13 135.707 107.488  20
  -2  -6  13 179.239 116.301  24
  -2  -6  13 118.263 88.2857  14
  -2   6  12 23.5419 94.3661  20
  -2  -6  12 61.4087 89.8104  24
  -2  -6  12-74.3350 83.1627  14
  -2   6  11 357.354 155.418  20
  -2  -6  11 416.026 137.337  24
  -2  -6  11 394.586 127.473  14
  -2   6  10 1286.00 222.386  20
  -2  -6  10 1458.66 232.386  24
  -2  -6  10 1386.90 227.245  14
  -2   6   9 255.714 125.800  20
  -2  -6   9 271.387 125.726  24
  -2  -6   9 226.523 109.592  14
  -2   6   8 2295.06 270.315  20
  -2  -6   8 2345.59 283.626  24
  -2  -6   8 2226.35 276.908  23
  -2  -6   8 2348.05 268.181  14
   2  -6  -7 204.138 96.3775  38
  -2   6   7 162.248 90.7152   8
  -2   6   7 92.1974 74.3291  31
  -2  -6   7 238.139 95.7407  36
   2  -6  -6 19878.7 681.633  38
  -2   6   6 20122.6 706.201   8
  -2  -6   6 20418.4 674.858  36
  -2   6   6 21433.5 746.826  31
   2   6  -6 21747.5 709.925  37
   2   6  -5 55.2600 62.7180  37
  -2   6   5 156.634 74.2403  31
  -2  -6   5 161.730 82.9969  36
  -2   6   5 202.412 87.6134   8
   2   6  -5 220.918 86.3974   5
   2   6  -4 483.524 108.672  37
  -2   6   4 524.972 118.066   8
  -2   6   4 528.936 123.480  31
   2   6  -4 579.605 125.398   5
  -2   6   3 3658.00 276.159  31
  -2   6   3 3508.70 242.963  29
   2   6  -3 3783.08 271.037  37
   2   6  -3 3194.98 260.410   5
  -2   6   2 27553.5 680.975  29
  -2   6   2 28719.2 747.324  31
   2   6  -2 29328.1 762.050   5
  -2   6   1 2564.28 197.529  30
  -2   6   1 2518.53 211.864  29
  -2  -6   1 2383.07 227.708   1
   2  -6  -1 3095.45 213.512  39
  -2  -6   0 1052.85 155.528   1
   2   6   0 861.105 126.212   4
   2  -6   0 1215.11 140.712  39
  -2   6   0 1082.82 137.135  30
  -2   6   0 928.515 136.648  29
   2   6   0 1124.80 154.056   6
  -2  -6   0 912.705 121.180  39
  -2   6  -1 28343.8 716.744  29
   2   6   1 30132.9 730.415   6
  -2  -6  -1 29608.5 761.840   1
   2   6   1 28669.1 704.822   4
  -2  -6  -1 29899.9 667.567  39
  -2  -6  -2 5797.68 306.126  39
   2   6   2 4876.77 297.508   4
  -2  -6  -2 5450.30 332.178   1
  -2   6  -2 5565.20 326.613  29
   2   6   2 5619.00 317.279   6
  -2  -6  -3 24896.3 657.524  39
  -2   6  -3 23982.6 681.577  29
  -2  -6  -4 3176.19 251.937  39
  -2   6  -4 3426.03 265.264   2
  -2   6  -4 3373.06 261.242  29
   2   6   4 3676.02 268.376   6
  -2  -6  -5 13411.7 532.889  39
  -2   6  -5 14662.9 553.831  29
   2   6   5 15517.7 549.812   6
  -2   6  -5 14271.0 553.116   2
  -2  -6  -6 1105.49 177.224   3
  -2  -6  -6 1241.01 179.260  39
  -2   6  -6 949.423 155.721   2
  -2  -6  -7 6706.94 419.063  39
  -2  -6  -7 7255.44 450.685   3
   2  -6   7 7364.17 436.264   7
  -2   6  -7 7347.57 409.823  29
  -2   6  -7 6791.17 419.604   2
  -2  -6  -8 321.393 92.8413  26
  -2  -6  -8 494.608 131.105  15
   2   6   8 276.694 100.083  10
  -2   6  -9 624.995 147.845  28
  -2  -6  -9 664.521 145.671  26
  -2  -6  -9 698.400 156.309  15
  -2   6 -10 46.7364 84.9665  28
  -2  -6 -10 38.4731 74.3420  15
   2   6  10 14.3957 107.819  10
  -2   6 -11 688.782 165.550  28
  -2  -6 -11 586.117 147.324  15
   2   6  11 562.214 153.556  10
  -2   6 -12 31.4885 80.1798  28
  -2  -6 -12-65.4078 102.372  15
   2   6  12-134.087 134.000  10
  -2   6 -13-11.9887 90.9303  28
  -2   6 -13-91.1920 106.880  26
  -2  -6 -13 84.9986 83.4377  15
   2   6  13-64.1682 124.973  10
  -2   6 -14 1034.86 169.923  26
   2  -6  14 702.829 149.283  12
  -2  -6 -14 924.548 152.546  15
   2   6  14 980.012 171.093  10
  -2   6 -15 297.612 99.8333  26
   2   6  15 346.826 108.542  10
   2  -6  15 302.642 98.9382  12
   2   6  16-35.4779 62.6346  10
  -2   7  15-1.79942 73.8753  20
  -2  -7  15 62.1040 59.7954  11
  -2  -7  15 178.524 75.4110  24
  -2   7  14 677.228 142.255  20
  -2  -7  14 674.461 144.631  24
  -2   7  13-60.6537 111.329  20
  -2  -7  13 21.9058 99.3977  24
  -2  -7  13-58.3820 91.9338  14
  -2   7  12 407.707 145.569  20
  -2   7  12 337.348 112.770  19
  -2  -7  12 337.154 118.698  24
  -2  -7  12 430.679 137.162  14
  -2   7  11 73.3602 108.855  20
  -2  -7  11 116.603 102.706  24
  -2  -7  11 242.290 134.753  14
  -2   7  10 3936.85 368.696  20
  -2  -7  10 4199.53 385.236  24
  -2  -7  10 3228.12 327.355  14
  -2  -7   9 1521.55 232.415  24
  -2   7   9 1347.81 222.060  20
  -2  -7   9 1085.43 200.693  14
  -2   7   8 4034.77 359.695  20
  -2  -7   8 4350.37 379.355  23
  -2  -7   8 4577.57 374.481  14
  -2  -7   7 154.430 112.903  14
  -2   7   7 273.350 117.097  20
  -2   7   7 575.960 197.785  17
  -2  -7   7 204.562 98.7944  23
  -2   7   6 3004.98 288.726   8
   2   7  -6 2809.55 270.652  37
  -2   7   6 3032.35 297.018  31
  -2   7   5 10747.9 513.229   8
   2   7  -5 11422.8 527.952  37
  -2   7   5 11467.9 545.288  31
  -2   7   4 19443.4 662.009   8
  -2   7   4 19673.3 689.251  31
   2   7  -4 20183.3 673.802  37
   2   7  -4 17717.4 653.420   5
  -2   7   3 1027.29 162.259  31
  -2   7   3 1240.33 161.052  29
   2   7  -3 1198.35 176.546   5
  -2   7   2 280.594 100.115  29
  -2  -7   2 320.491 111.133   1
   2   7  -2 267.118 85.5043   5
  -2   7   1 3496.27 268.041  29
  -2  -7   1 3838.72 304.479   1
   2   7  -1 3450.07 275.343   5
   2   7  -1 3623.98 260.735   4
   2  -7  -1 3911.50 264.146  39
  -2   7   0 1557.84 188.766  29
  -2   7   0 1760.21 178.037  30
   2   7   0 1361.07 161.636   4
   2  -7   0 1742.51 183.036  39
  -2  -7   0 1242.27 181.839   1
  -2  -7   0 1558.22 171.945  39
   2   7   1 3252.19 247.733   4
  -2   7  -1 3515.21 270.773  29
  -2  -7  -1 3518.37 285.633   1
  -2   7  -1 3263.44 252.799  30
   2  -7   1 3575.87 262.833  39
  -2  -7  -1 3355.14 248.261  39
  -2  -7  -2 238.200 75.9165  39
  -2  -7  -2 313.819 98.2143   1
  -2   7  -2 302.486 99.1397  29
   2   7   2 261.620 90.7783   6
  -2  -7  -3 454.051 106.038  39
  -2   7  -3 409.568 111.425  29
   2   7   3 408.769 103.296   6
  -2   7  -4 14406.9 568.292  29
  -2  -7  -4 14384.8 561.392  39
  -2  -7  -5 878.198 153.075  39
  -2   7  -5 987.566 155.110   2
  -2   7  -5 794.351 145.351  29
  -2  -7  -6 1901.61 226.283  39
  -2  -7  -6 1639.27 223.267   3
  -2   7  -6 2347.25 246.147  29
  -2   7  -6 2019.27 230.961   2
  -2   7  -7 1219.48 187.326  28
  -2  -7  -7 1336.30 206.955  15
   2   7   7 1477.39 193.702  10
  -2   7  -8 16153.5 681.825  28
   2   7   8 16428.8 676.957  10
  -2  -7  -8 17910.4 729.863  15
  -2   7  -9 1303.42 213.425  28
  -2  -7  -9 1726.26 242.514  15
   2   7   9 1117.75 178.126  10
   2   7  10 15545.9 676.953  10
  -2  -7 -10 16928.1 722.370  15
  -2   7 -11 283.608 123.658  28
  -2  -7 -11 324.529 120.880  15
   2   7  11 192.600 118.545  10
  -2   7 -12 431.512 135.827  28
  -2  -7 -12 466.662 138.303  15
   2   7  12 401.104 134.451  10
   2   7  13 3126.58 274.049  13
  -2   7 -13 2915.97 280.107  28
   2   7  13 2851.11 274.287  10
  -2  -7 -13 3269.23 279.186  15
   2  -7  14 17002.2 622.637  12
  -2   7 -14 15646.0 606.548  26
   2   7  14 16428.2 587.844  10
   2  -7  15-23.1614 66.5612  12
  -2   7 -15 2.19699 60.7278  26
   2   7  15-9.54894 69.3019  10
  -2   8  15 36.4964 64.1082  20
  -2   8  14 1347.73 167.255  20
  -2  -8  14 1243.95 156.351  24
  -2   8  13 2551.92 254.372  20
  -2  -8  13 2561.28 253.719  24
  -2  -8  13 2602.80 244.720  14
  -2   8  12 631.690 157.125  20
  -2  -8  12 1028.50 191.576  24
  -2  -8  12 987.475 173.918  14
  -2   8  11 295.202 121.660  20
  -2   8  11 188.515 87.7238  19
  -2  -8  11 410.072 150.919  24
  -2  -8  11 375.976 143.810  14
  -2   8  10 262.310 132.921  20
  -2   8  10 295.585 114.963  19
  -2  -8  10 363.700 147.259  14
  -2  -8  10 312.155 132.260  24
  -2   8   9 487.820 153.794  20
  -2   8   9 223.346 96.5096  19
  -2  -8   9 191.646 118.972  24
  -2  -8   9 340.434 135.798  14
  -2   8   8 11572.4 601.882  20
  -2   8   8 12087.2 574.257  19
  -2  -8   8 11512.0 612.371  23
  -2  -8   8 11969.6 613.198  14
  -2  -8   7-186.595 149.048  14
  -2   8   7 101.861 102.946  20
  -2   8   7 103.139 93.5072  19
  -2  -8   7 22.5493 83.0259  23
  -2   8   6 293.244 130.810  20
  -2   8   6 133.829 88.2598  19
  -2  -8   6 231.105 96.1966  23
  -2   8   5 3637.57 314.921   8
   2   8  -5 3295.44 300.512  37
  -2   8   5 3664.54 340.839  17
  -2   8   4 22308.3 774.553  31
   2   8  -4 22574.5 754.318  37
  -2   8   3 5347.44 345.275  29
   2   8  -3 5733.40 381.619   5
  -2   8   2 3180.81 271.073  29
  -2  -8   2 2888.87 286.119   1
   2   8  -2 2944.55 268.521   5
  -2   8   1 7607.16 417.965  29
   2   8  -1 8627.83 448.129   5
  -2  -8   1 7675.31 448.824   1
  -2  -8   0 6932.07 421.850   1
  -2   8   0 6346.12 385.089  29
   2   8   0 7274.63 406.425   5
   2  -8   0 7362.75 397.088  39
  -2  -8  -1 4509.06 337.597   1
  -2   8  -1 4224.12 317.984  29
   2   8   1 4209.69 308.981   5
   2  -8   1 5115.89 336.966  39
  -2  -8  -1 3778.37 288.443  39
  -2  -8  -2 7677.79 411.454  39
  -2  -8  -2 7687.57 438.423   1
  -2   8  -2 7910.28 439.625  29
  -2  -8  -3 3518.92 288.278  39
  -2   8  -3 3534.11 300.402  29
  -2   8  -4 9188.98 481.205  29
  -2  -8  -4 8831.95 468.675  39
  -2  -8  -5 1775.77 219.715  39
  -2   8  -5 1687.85 213.993  29
   2   8   6 940.610 185.386  13
  -2   8  -6 907.864 172.277  28
   2   8   6 1166.78 184.094  10
  -2  -8  -6 959.829 172.230  15
   2   8   7 29888.2 927.158  13
  -2   8  -7 30303.6 923.933  28
   2   8   7 32553.6 946.306  10
  -2  -8  -7 31922.4 972.290  15
  -2   8  -8 30710.5 909.428  27
   2   8   8 28895.3 920.030  10
  -2  -8  -8 29587.2 952.968  15
  -2   8  -9 1029.15 188.007  28
  -2  -8  -9 959.755 185.517  15
   2   8   9 800.903 168.659  10
   2   8   9 1283.11 224.595  13
   2   8  10 6703.20 445.908  13
  -2   8 -10 6871.69 456.926  28
   2   8  10 6982.14 457.331  10
  -2  -8 -10 7623.31 478.681  15
   2   8  11 17368.2 689.184  13
  -2   8 -11 18012.9 721.746  28
   2   8  11 17657.7 717.607  10
  -2  -8 -11 18413.4 720.045  15
   2   8  12 11315.1 521.403  13
  -2   8 -12 10106.9 519.449  28
   2   8  12 10215.8 518.572  10
  -2  -8 -12 11034.1 521.067  15
  -2   8 -13 139.496 91.1326  28
   2   8  13 83.4209 89.4018  10
   2  -8  14 137.755 65.8965  12
  -2   8 -14 365.980 109.427  26
   2   8  14 310.201 108.643  10
  -2   8 -15 978.999 129.229  26
   2   8  15 1079.09 135.605  10
  -2   9  14 550.556 100.410  33
  -2   9  14 689.450 115.462  20
  -2   9  13 745.054 145.231  20
  -2  -9  13 579.645 123.667  24
  -2  -9  13 676.582 133.546  14
  -2   9  12 23940.7 760.144  20
  -2  -9  12 23658.5 741.813  24
  -2  -9  12 24202.5 752.917  14
  -2   9  11 12724.8 596.736  20
  -2  -9  11 12011.6 574.115  24
  -2  -9  11 12707.7 588.185  14
  -2   9  10 5343.18 408.791  20
  -2   9  10 6134.68 395.355  19
  -2  -9  10 6562.82 447.340  24
  -2  -9  10 5573.12 416.889  14
  -2  -9   9 9.14678 105.990  14
  -2   9   9 107.536 106.335  20
  -2   9   9 40.7468 92.0435  19
  -2  -9   9 145.822 125.037  24
  -2   9   8 55720.9 1309.87  20
  -2   9   8 60960.4 1281.44  19
  -2  -9   8 59034.5 1355.57  24
  -2  -9   8 58343.8 1346.13  23
  -2  -9   8 57635.6 1340.75  14
  -2   9   7 6474.02 452.164  20
  -2   9   7 6195.01 419.871  19
  -2  -9   7 6604.27 464.797  23
  -2  -9   7 6403.95 456.362  14
  -2   9   6 301.677 125.919  20
  -2   9   6 591.097 148.600  19
  -2  -9   6 276.631 97.1348  23
  -2   9   5 10742.4 549.552  20
  -2   9   5 10402.2 523.851  19
  -2  -9   5 10352.2 566.936  23
  -2   9   4 37393.4 976.114  19
  -2   9   4 39387.8 1015.50  33
  -2  -9   4 37759.6 1029.67  23
  -2   9   3 42.4735 72.6396  29
  -2   9   3 4.60561 76.3299  19
   2   9  -3-132.960 75.8262   5
  -2   9   2 2219.64 242.768  29
  -2  -9   2 2504.76 275.823   1
   2   9  -2 2452.18 255.066   5
  -2   9   1 4340.82 336.315  29
   2   9  -1 4552.31 340.051   5
  -2  -9   1 4831.99 377.687   1
  -2  -9   0 16229.5 679.323   1
  -2   9   0 15375.3 630.703  29
  -2   9  -1 8605.99 480.383  29
  -2  -9  -1 9117.08 503.838   1
  -2  -9  -2 7309.66 431.849  39
  -2   9  -2 6688.86 428.569  29
  -2  -9  -2 7148.92 442.697   1
  -2  -9  -3 10189.2 514.844  39
   2   9   3 10002.3 523.450  13
   2  -9   3 11229.9 554.369  39
  -2  -9  -4 12324.9 579.861  39
   2   9   4 13311.0 606.055  13
  -2   9  -4 12973.2 575.932  18
  -2   9  -4 14037.8 614.649  28
   2   9   4 13466.1 595.231  10
  -2   9  -5 19634.2 725.823  18
  -2   9  -5 20927.9 763.516  28
   2   9   5 22092.3 774.025  10
   2   9   5 20470.8 765.233  13
   2   9   6 35168.8 1012.87  13
  -2   9  -6 34841.7 997.286  28
  -2   9  -7 8541.26 512.018  28
   2   9   7 8971.70 515.971  10
   2   9   7 8468.77 511.018  13
  -2   9  -8 1267.20 207.850  28
  -2   9  -8 1485.73 219.027  27
   2   9   8 1080.16 196.361  10
   2   9   8 1368.68 225.322  13
   2   9   9 9834.45 542.668  13
  -2   9  -9 9540.02 535.901  28
   2   9   9 10630.1 561.440  10
   2   9  10 6679.34 435.357  13
  -2   9 -10 6695.18 445.116  28
   2   9  10 7149.41 454.054  10
  -2   9 -11 19.1809 89.0360  28
   2   9  11-93.8561 123.448  13
   2   9  11-49.0088 114.003  10
   2   9  12 1144.75 169.040  13
  -2   9 -12 997.653 166.776  28
   2   9  12 910.281 166.431  10
  -2   9 -13 3611.54 275.631  28
  -2   9 -13 3648.38 292.926  26
   2   9  13 3560.01 277.660  10
   2  -9  14 271.371 86.8974  12
  -2  -9 -14 253.113 79.9296  34
  -2   9 -14 178.866 78.3781  26
   2   9  14 313.810 92.5307  10
  -2  10  13 13922.3 479.279  20
  -2  10  13 13980.2 445.464  33
  -2 -10  13 13171.1 442.175  14
  -2  10  12 913.821 149.061  33
  -2 -10  12 974.805 153.201  14
  -2  10  12 1155.48 175.140  20
  -2  10  11 1147.49 187.985  20
  -2 -10  11 1144.79 179.177  24
  -2 -10  11 1076.83 170.210  14
  -2  10  10 23299.7 798.717  20
  -2 -10  10 23351.3 781.451  24
  -2 -10  10 23307.9 792.519  14
  -2 -10   9 901.088 180.776  14
  -2  10   9 1012.40 195.671  20
  -2 -10   9 998.976 187.834  24
  -2 -10   8 704.678 175.914  14
  -2  10   8 630.509 145.156  19
  -2  10   8 574.207 168.655  20
  -2 -10   8 705.972 164.504  24
  -2  10   7 14092.9 660.529  20
  -2  10   7 14882.0 631.288  19
  -2 -10   7 14665.4 674.179  23
  -2 -10   7 14235.2 676.043  14
  -2  10   6 53521.5 1261.56  20
  -2  10   6 54571.4 1252.30  33
  -2  10   6 54621.6 1214.16  19
  -2 -10   6 54951.0 1291.50  23
  -2  10   5 16599.9 693.132  20
  -2  10   5 15032.8 655.930  33
  -2  10   5 15581.5 660.442  19
  -2 -10   5 15976.7 699.311  23
  -2  10   4 9111.46 508.182  19
  -2  10   4 8563.86 494.979  33
  -2 -10   4 9154.52 530.162  23
   2  10  -4 9245.57 499.370  21
   2  10  -3 51830.5 1152.37  21
  -2  10   3 49764.9 1149.42  19
  -2  10   3 49449.6 1152.26  33
  -2 -10   3 52103.8 1228.69  23
   2  10  -2 22477.0 753.771  21
   2  10  -2 23105.2 790.441  13
  -2  10   2 22046.3 764.319  19
  -2  10   2 21525.9 751.840  33
  -2  10   1 140.642 104.388  19
  -2  10   1-125.099 138.029  33
  -2  10   1-104.365 140.427  18
   2  10  -1 104.125 127.071  13
   2  10   0 26447.7 822.657  21
   2  10   0 26413.4 849.869  13
  -2  10   0 26241.5 818.448  33
  -2  10   0 25610.8 804.680  18
  -2 -10   0 29109.0 886.395  34
   2  10   1 48562.1 1108.84  21
   2  10   1 48619.4 1149.31  13
  -2  10  -1 48278.4 1117.09  33
  -2  10  -1 46627.5 1084.86  18
  -2 -10  -1 47902.1 1148.00  34
   2  10   2 44.9501 86.6791  13
  -2  10  -2 9.86211 131.286  33
  -2  10  -2-141.966 141.133  18
  -2 -10  -2-19.5091 95.9457  34
   2  10   3 2276.70 274.277  13
  -2 -10  -3 2115.05 260.029  34
  -2  10  -3 2422.56 260.959  33
  -2  10  -3 2288.51 249.135  18
   2  10   4 8673.60 502.077  13
  -2  10  -4 8445.88 484.467  18
  -2  10  -4 8758.69 500.485  28
   2  10   5 7028.27 461.949  13
  -2  10  -5 5979.92 417.447  18
  -2  10  -5 6819.41 454.709  28
   2  10   6 193.132 98.8098  13
  -2  10  -6 175.127 110.417  28
   2  10   6 261.246 95.3096  10
  -2  10  -7 5841.83 431.329  28
   2  10   7 6068.56 439.633  13
   2  10   7 6579.78 449.291  10
   2  10   8 396.332 138.567  13
  -2  10  -8 387.192 131.090  28
  -2  10  -8 469.684 147.245  27
   2  10   8-35.2347 148.534  10
   2  10   9 881.098 173.821  13
  -2  10  -9 1023.83 196.950  28
   2  10   9 800.083 156.012  10
   2  10  10 386.579 141.751  13
  -2  10 -10 154.597 99.8476  28
   2  10  10 133.476 98.1741  10
   2  10  11 7687.93 415.153  13
  -2  10 -11 7337.28 435.287  28
   2  10  11 7717.28 439.156  10
  -2  10 -12 1254.20 178.216  28
   2  10  12 859.886 150.836  10
  -2 -10 -13 2306.37 211.864  34
  -2  10 -13 2264.53 213.450  26
   2  10  13 2583.12 216.350  10
  -2  10 -13 2466.73 211.077  28
  -2  11  12 476.506 104.944  20
  -2  11  12 256.367 81.8235  33
  -2 -11  12 225.018 78.9398  14
  -2  11  11 44.5362 82.0830  20
  -2  11  11-84.9103 103.964  33
  -2 -11  11 1.52209 85.4565  14
  -2  11  10 27.8156 103.738  33
  -2  11  10-34.2340 91.0603  20
  -2 -11  10 81.6333 95.7379  14
  -2  11   9 2892.71 284.863  20
  -2  11   9 3128.45 287.391  33
  -2 -11   9 2366.30 251.179  24
  -2 -11   9 2448.95 270.140  14
  -2  11   8 1958.34 245.096  20
  -2  11   8 2426.91 268.877  33
  -2 -11   8 2296.45 261.984  24
  -2 -11   8 2118.96 262.587  14
  -2 -11   7 484.676 146.522  14
  -2  11   7 490.830 159.979  20
  -2  11   7 343.585 121.099  33
  -2  11   7 541.667 125.164  19
  -2 -11   7 517.196 152.149  23
  -2  11   6 1643.61 235.464  20
  -2  11   6 1476.21 225.703  33
  -2  11   6 1878.92 235.125  19
  -2 -11   6 1984.07 255.909  23
   2  11  -6 1930.10 240.578   9
  -2  11   5 68768.9 1413.61  20
  -2  11   5 68438.1 1402.78  33
  -2  11   5 69004.7 1362.87  19
   2  11  -5 68388.0 1382.01   9
   2  11  -4 350.824 127.879  21
  -2  11   4 280.628 101.974  19
  -2  11   4 382.273 140.796  33
  -2 -11   4 318.813 129.888  23
   2  11  -3 8303.18 476.265  21
  -2  11   3 8137.24 477.284  19
  -2  11   3 8242.17 493.595  33
  -2 -11   3 8544.48 509.238  23
   2  11  -2 301.490 109.266  21
  -2  11   2 467.736 139.713  33
  -2  11   2 149.994 125.504  18
   2  11  -1 118989. 1785.58  21
  -2  11   1 120270. 1812.67  33
  -2  11   1 121664. 1797.88  18
   2  11   0 42431.9 1070.36  21
   2  11   0 44324.9 1131.30  13
  -2  11   0 42574.5 1092.49  33
  -2  11   0 41288.8 1050.63  18
   2  11   1 20379.5 742.570  21
   2  11   1 20974.2 783.981  13
  -2  11  -1 22391.7 799.327  33
  -2  11  -1 21083.8 754.914  18
  -2 -11  -1 22406.7 806.104  34
   2  11   2 77.4489 194.641  21
  -2 -11  -2 842.160 189.920  34
   2  11   2 931.898 190.382  13
  -2  11  -2 192.321 129.698  33
  -2  11  -2 165.865 131.023  18
   2  11   3 21491.2 795.918  13
  -2 -11  -3 24461.8 864.162  34
  -2  11  -3 23035.5 802.004  33
  -2  11  -3 22960.9 789.615  18
   2  11   4 61388.2 1346.09  13
  -2 -11  -4 64668.2 1411.49  34
  -2  11  -4 63452.3 1359.36  28
  -2  11  -4 59945.1 1288.84  18
   2  11   5 19441.1 766.463  13
  -2  11  -5 18688.6 749.642  28
   2  11   6 2502.11 290.980  13
  -2  11  -6 2343.36 279.339  28
   2  11   7 2293.29 276.026  13
  -2  11  -7 2285.19 273.800  28
   2  11   8 11798.4 572.601  13
  -2  11  -8 12524.0 599.257  28
  -2  11  -8 13144.1 591.201  27
   2  11   9 7512.32 438.393  13
  -2  11  -9 7285.14 448.092  28
   2  11  10 428.792 126.867  13
  -2  11 -10 437.196 130.412  28
   2  11  11 7708.93 374.621  13
  -2  11 -11 6950.18 392.012  28
  -2 -11 -12 89.0641 76.4044  34
  -2  11 -12 130.844 86.3822  28
  -2 -11 -13 736.973 113.425  34
  -2  11 -13 590.341 102.516  26
  -2  12  11-83.4630 84.3159  33
  -2 -12  11-52.4635 95.8127  14
  -2  12  10 4005.11 278.087  33
  -2 -12  10 3853.71 282.247  14
  -2  12   9 378.406 119.579  33
  -2 -12   9 329.979 128.957  14
  -2 -12   8 652.597 149.390  14
  -2  12   8 881.618 158.892  33
  -2  12   7 3516.86 312.230  33
  -2 -12   7 3727.28 314.452  24
   2  12  -7 3719.51 307.980   9
  -2 -12   7 3959.56 341.456  14
  -2  12   6 2223.52 265.682  33
   2  12  -6 2356.40 257.946   9
   2  12  -5 969.404 180.772   9
  -2  12   5 961.145 188.495  33
  -2  12   4 22044.3 789.606  33
  -2  12   4 22635.6 780.268  18
   2  12  -4 23783.4 803.251  21
  -2  12   3 25449.7 851.486  33
  -2  12   3 24830.2 820.776  18
   2  12  -3 26219.4 847.902  21
   2  12  -2 2005.48 246.767  21
  -2  12   2 1852.22 245.426  33
  -2  12   2 1647.75 216.699  18
   2  12  -1 40376.3 1054.85  21
  -2  12   1 37991.7 1036.95  33
  -2  12   1 39573.9 1029.48  18
   2  12   0 16982.4 703.973  21
   2  12   0 17647.4 734.259  13
  -2  12   0 15671.2 658.640  18
  -2  12   0 15919.5 679.775  33
   2  12   1 41493.0 1068.81  21
   2  12   1 39494.2 1084.73  13
  -2  12  -1 39801.2 1071.70  33
  -2  12  -1 40944.1 1043.97  18
   2  12   2 10233.5 540.861  21
   2  12   2 10196.4 562.680  13
  -2 -12  -2 12046.2 599.692  34
  -2  12  -2 10009.1 543.296  33
  -2  12  -2 10933.6 542.981  18
   2  12   3 37717.4 1019.53  21
   2  12   3 33436.6 1003.52  13
  -2  12  -3 35684.8 976.477  18
  -2 -12  -3 37273.1 1057.38  34
  -2  12  -3 35966.8 1017.02  28
  -2 -12  -4 195.673 129.644  34
  -2  12  -4 137.705 77.7414  18
  -2  12  -4 203.287 115.308  28
   2  12   4 266.872 140.282  13
   2  12   5 12044.9 597.956  13
  -2 -12  -5 12937.4 629.886  34
  -2  12  -5 12515.7 602.121  28
   2  12   6 11240.3 570.513  13
  -2 -12  -6 12328.3 611.673  34
  -2  12  -6 12083.5 589.021  28
  -2 -12  -7 558.751 152.014  34
   2  12   7 225.936 122.690  13
  -2  12  -7 372.475 119.173  28
  -2  12  -7 399.381 134.142  27
   2  12   8 1855.18 225.542  13
  -2  12  -8 1829.78 229.259  28
  -2 -12  -8 1831.09 248.452  34
  -2  12  -8 1884.73 220.313  27
  -2  12  -9 393.421 121.056  28
   2  12   9 405.656 122.542  13
  -2 -12  -9 644.841 157.844  34
   2  12  10 2430.73 215.790  13
  -2 -12 -10 2484.52 249.227  34
  -2  12 -10 2493.86 238.368  28
  -2 -12 -11 45.1165 74.9348  34
  -2  12 -11 232.474 97.0897  28
  -2 -12 -12 6.89274 59.0958  34
  -2  12 -12 19.1847 51.4162  28
  -2  13  10-49.8715 80.5260  33
  -2 -13  10-196.388 95.9193  14
  -2  13   9 103.360 79.2751  33
  -2  13   9 68.8063 57.4852  18
  -2 -13   9 219.223 93.5938  14
  -2 -13   8-80.1243 92.8429  14
  -2  13   8 12.0059 68.4815  18
  -2  13   8-29.6492 86.3323  33
  -2 -13   7 128.736 101.221  14
  -2  13   7 41.1616 94.2663  33
  -2  13   7 5.56278 70.6304  18
   2  13  -7 51.9217 75.0200   9
  -2 -13   6-145.372 134.476  14
  -2  13   6 194.564 98.8702  33
  -2  13   6 181.262 93.3215  18
   2  13  -6 176.716 103.724   9
  -2  13   5 5349.25 377.731  33
  -2  13   5 4997.50 349.385  18
   2  13  -5 4990.56 362.143   9
   2  13  -4 192.609 95.6467   9
  -2  13   4 200.467 93.8789  33
  -2  13   4 232.262 104.330  18
   2  13  -3 404.906 125.635  21
  -2  13   3 250.109 121.157  33
  -2  13   3 354.725 111.009  18
   2  13  -2 871.370 164.295  21
  -2  13   2 1000.83 187.792  33
  -2  13   2 988.131 175.244  18
   2  13  -1 4515.46 354.753  21
  -2  13   1 4384.10 355.273  33
  -2  13   1 4675.32 351.895  18
   2  13   0 830.443 162.886  21
  -2  13   0 802.973 175.348  33
  -2  13   0 783.513 157.167  18
   2  13   1-3.01477 101.648  21
   2  13   1 36.5624 95.4499  13
  -2  13  -1 55.2576 113.403  33
  -2  13  -1-11.5868 100.621  18
   2  13   2 1193.99 195.776  21
  -2  13  -2 1190.75 192.682  33
  -2  13  -2 1306.00 193.788  18
   2  13   2 1120.00 202.286  13
   2  13   3 1846.78 246.796  13
   2  13   3 1572.85 213.335  21
  -2 -13  -3 1613.31 218.663  34
  -2  13  -3 1777.07 225.929  18
  -2  13  -3 1605.75 227.608  28
   2  13   4 5249.50 377.339  21
   2  13   4 4282.95 360.176  13
  -2  13  -4 4380.29 356.977  28
  -2 -13  -4 4999.08 377.825  34
   2  13   5 50.7333 93.3706  21
  -2 -13  -5-3.78133 93.5142  34
  -2  13  -5 76.4824 96.1614  28
   2  13   5 45.2812 104.047  13
   2  13   6 1057.42 182.995  21
   2  13   6 1322.54 200.314  13
  -2 -13  -6 1423.72 210.880  34
  -2  13  -6 1010.20 184.273  28
   2  13   7 6307.52 391.651  13
  -2 -13  -7 6586.00 411.089  34
  -2  13  -7 6714.75 406.788  28
  -2  13  -7 5804.11 377.693  27
   2  13   8 21557.7 668.134  13
  -2 -13  -8 20799.2 698.086  34
  -2  13  -8 20379.3 674.887  28
   2  13   9 2086.21 197.823  13
  -2  13  -9 1920.08 206.127  28
  -2 -13  -9 1937.52 213.918  34
   2  13  10 3607.34 227.591  21
  -2 -13 -10 3934.20 270.639  34
  -2  13 -10 4152.23 272.025  28
  -2  13 -11 729.474 109.781  28
  -2 -13 -11 616.773 107.840  34
  -2  14   9 4953.07 252.537  33
  -2  14   8 4776.79 277.580  33
  -2 -14   8 4832.00 288.321  14
  -2 -14   7 1164.06 167.208  14
  -2  14   7 1095.75 156.401  33
  -2 -14   6 285.635 108.535  14
  -2  14   6 27.8494 82.5374  33
  -2  14   6 59.8541 65.1050  18
   2  14  -6 444.706 110.112   9
  -2  14   5 7620.85 421.619  33
  -2  14   5 7637.09 380.834  18
  -2 -14   5 7161.35 416.111  35
   2  14  -5 7352.31 407.933   9
   2  14  -4 249.709 113.581   9
  -2  14   4 248.952 128.702  33
  -2  14   4 177.039 90.4159  18
  -2  14   3 5635.91 381.791  33
  -2  14   3 5193.39 333.590  18
   2  14  -3 4863.50 361.144   9
   2  14  -3 4995.34 349.807  21
   2  14  -2 106.100 95.0747  21
  -2  14   2 242.543 129.219  33
  -2  14   2 262.271 102.912  18
   2  14  -1 1141.31 182.027  21
  -2  14   1 1132.79 197.355  33
  -2  14   1 1518.15 202.101  18
   2  14   0 212.624 117.092  21
  -2  14   0 135.261 109.637  33
  -2  14   0 115.799 97.6573  18
   2  14   1 2170.78 243.899  21
  -2  14  -1 2073.64 250.897  33
  -2  14  -1 2238.13 233.998  18
   2  14   2 130.452 92.1558  21
  -2  14  -2 96.1958 92.4571  28
   2  14   3 20.9570 101.389  13
   2  14   3-59.3109 94.7152  21
  -2  14  -3 8.64356 77.7575  28
   2  14   4 382.960 114.595  21
   2  14   4 421.110 126.339  13
  -2 -14  -4 512.281 124.956  34
  -2  14  -4 511.721 134.321  28
   2  14   5-45.3432 79.1515  21
   2  14   5-23.6695 94.5372  13
  -2 -14  -5-70.7573 103.134  34
  -2  14  -5 73.6727 80.5229  28
  -2 -14  -5 76.3557 109.713  35
   2  14   6-0.62242 81.1179  21
  -2  14  -6-15.2377 71.2832  27
   2  14   6-53.7428 85.0745  13
  -2 -14  -6 85.9761 84.4246  34
  -2  14  -6 66.5339 90.4737  28
   2  14   7 32.5160 71.7199  21
   2  14   7-3.19296 83.7826  13
  -2 -14  -7-25.7958 74.0910  34
  -2  14  -7 25.2932 70.3681  28
  -2  14  -7-9.13572 65.8441  27
   2  14   8 1500.42 167.298  13
   2  14   8 1449.33 155.303  21
  -2 -14  -8 1976.60 197.835  34
  -2  14  -8 1586.15 176.579  28
  -2  14  -8 1676.04 170.084  27
  -2  14  -9 396.422 94.3376  28
  -2 -14  -9 356.710 87.7421  34
  -2  15   7 1092.48 132.960  33
  -2 -15   7 1114.68 131.192  14
  -2 -15   6-152.006 93.7537  14
  -2  15   6-12.0572 74.5478  33
  -2 -15   5 449.992 110.671  14
  -2  15   5 438.861 111.228  33
   2  15  -5 432.317 112.263   9
  -2  15   4 1159.46 166.185  33
  -2 -15   4 1107.94 161.890  35
   2  15  -4 1070.39 159.181   9
  -2  15   3 21.1263 83.2023  33
   2  15  -3 53.4565 91.5778   9
   2  15  -2 515.478 130.656   9
  -2  15   2 591.246 131.841  33
   2  15  -2 512.172 118.238  21
   2  15  -1 23.4804 101.395  21
  -2  15   1 121.639 112.090  33
   2  15   0-29.6748 89.6247  21
  -2  15   0-71.9652 104.094  33
  -2  15   0 11.0601 74.2179  28
   2  15   1-12.0640 84.2144  21
  -2  15  -1-83.9444 94.4077  28
   2  15   2 1350.37 178.649  21
  -2  15  -2 1406.19 182.895  28
   2  15   3-16.6668 90.7207  21
  -2  15  -3 7.38020 66.3182  28
   2  15   4-1.58385 74.9940  21
  -2  15  -4 2.57774 70.1938  28
  -2  15  -4 110.582 84.6042  27
  -2 -15  -4 75.5638 74.1369  35
   2  15   5 886.169 135.133  21
  -2  15  -5 1048.98 155.683  28
  -2  15  -5 757.588 140.121  27
  -2 -15  -5 904.212 150.954  35
   2  15   6 3098.12 221.555  21
  -2  15  -6 3501.09 251.108  28
  -2  15  -6 3000.79 232.059  27
  -2  15  -7 219.315 87.8917  28
  -2  15  -7 109.851 63.1995  27
  -2  15  -8 134.419 62.3592  28
  -2 -16   4 834.789 118.740  14
  -2  16   4 825.422 117.298  33
   2  16  -4 936.796 125.719   9
  -2 -16   3-75.6430 71.1766  35
  -2  16   3 115.468 67.2809  33
   2  16  -3 45.0167 73.7469   9
  -2  16   2 3782.17 249.866  33
  -2 -16   2 3845.53 283.718  35
   2  16  -2 4051.08 269.920   9
   2  16  -1 442.669 108.826   9
  -2 -16   1 539.620 124.669  35
  -2  16   1 301.069 86.8224  27
   2  16   0 824.052 121.479  21
  -2 -16   0 1115.15 173.645  35
  -2  16   0 813.305 127.391  27
   2  16   0 1193.67 161.010   9
   2  16   1 404.313 102.167   9
   2  16   1 161.304 76.5950  21
  -2 -16  -1 302.525 110.411  35
  -2  16  -1 459.069 92.9369  28
  -2  16  -1 306.305 91.5403  27
  -2 -16  -2 2945.77 255.781  35
  -2  16  -2 2671.35 206.856  28
  -2  16  -2 2215.67 201.720  27
   2  16   2 2346.93 191.545  21
   2  16   3 283.938 80.5009  21
  -2 -16  -3 360.263 99.1201  35
  -2  16  -3 561.526 111.329  28
  -2  16  -3 362.054 96.4624  27
  -2  16  -4 2491.68 190.029  28
  -2  16  -4 2073.62 185.475  27
  -2 -16  -4 2465.79 205.504  35
  -2  16  -5 77.9540 66.3642  28
  -2  16  -5 22.8379 51.2845  27
  -3   0  15 17.8990 78.2791  20
  -3   0  14 103.806 124.330  20
  -3   0  13-66.6691 96.6455  24
  -3   0  13 59.3500 116.368  22
  -3   0  12 213.793 127.187  24
  -3   0  12 244.102 123.572  22
  -3   0  11 67.7956 123.838  24
  -3   0  11 54.1466 106.082  22
  -3   0  10 15644.0 709.087  24
  -3   0  10 15915.6 707.479  22
  -3   0   9 113.931 118.342  24
  -3   0   9 115.570 103.492  22
  -3   0   8 12996.0 612.835  24
  -3   0   8 13407.8 626.736  22
   3   0  -7-124.585 78.3613  38
  -3   0   7-19.1354 81.6619  36
   3   0  -6 22650.6 718.723  38
  -3   0   6 20409.8 713.302  36
   3   0  -5 42.9574 50.8790  38
  -3   0   5 10.4392 65.4874  36
  -3   0   4 34539.4 861.618  36
   3   0  -4 34585.6 808.275   5
  -3   0   3 52.8409 112.557  36
  -3   0   2 477.354 115.222  36
   3   0  -2 516.199 104.642   6
   3   0  -1-15.7605 65.1160   6
   3   0   0 21452.6 602.056   6
   3   0   1 134.558 76.2997   4
   3   0   2 203.773 80.0112   4
  -3   0  -2 288.522 87.4737  30
   3   0   2 329.879 73.6301   7
   3   0   3 28.2603 58.4564   4
   3   0   3-14.6023 41.2556   7
  -3   0  -3 42.6407 44.4397   3
   3   0   4 26058.4 675.954   7
  -3   0  -4 27133.2 742.047  30
  -3   0  -4 27154.1 704.888   3
  -3   0  -5 50.8647 46.4833   3
  -3   0  -5-2.28555 59.6848  30
   3   0   5 34.5816 43.5531   7
   3   0   6 8369.84 431.709   7
  -3   0  -6 8554.46 443.816  30
  -3   0  -6 8529.70 445.917   3
  -3   0  -7-35.6942 70.7860   3
   3   0   7-177.969 83.9506   7
  -3   0  -8 19278.5 761.216  26
  -3   0  -9 84.0286 100.111  26
  -3   0 -10-16.3454 95.0967  26
  -3   0 -11 27.2909 84.2807  26
  -3   0 -12 40.3246 82.6061  26
  -3   0 -13 19.4496 93.3157  26
  -3   0 -13 24.4453 86.8323  15
  -3   0 -14 22453.0 742.490  26
  -3   0 -14 23329.3 776.093  15
  -3   0 -15 76.5159 81.2110  26
  -3   0 -15 51.5100 77.4447  15
  -3   0 -16 2920.08 211.159  15
  -3   1  15 159.075 84.6221  20
  -3  -1  15-15.3423 75.3906  20
  -3   1  14 29361.4 825.211  20
  -3  -1  14 29136.6 829.344  24
  -3   1  13 336.274 138.191  20
  -3   1  13 299.560 127.267  24
  -3  -1  13 312.050 138.103  24
  -3   1  13 294.778 126.618  22
  -3  -1  13 457.307 142.574  22
  -3   1  12 3969.73 354.745  24
  -3  -1  12 4505.47 384.360  24
  -3   1  12 4428.12 371.253  22
  -3  -1  12 4331.73 360.990  22
  -3   1  11 4658.60 401.000  24
  -3  -1  11 5315.13 424.761  24
  -3   1  11 4684.27 394.605  22
  -3  -1  11 5206.82 414.604  22
  -3   1  10 49301.6 1237.62  24
  -3  -1  10 47613.0 1233.97  24
  -3   1  10 49458.2 1240.04  22
  -3  -1  10 51029.4 1247.53  22
  -3  -1   9 167.304 119.351  24
  -3   1   9 229.881 114.339  22
  -3  -1   9 309.925 128.916  22
  -3   1   8 13248.7 616.187  24
  -3  -1   8 12067.2 600.979  24
  -3   1   8 12557.1 614.463  22
  -3  -1   8 12851.9 616.626  22
   3  -1  -7 19551.0 704.269  38
   3   1  -7 18985.9 703.215  38
  -3   1   7 17529.1 684.155  36
  -3  -1   7 18269.4 709.385  36
   3  -1  -6 1830.90 211.974  38
   3   1  -6 1782.95 204.974  38
  -3   1   6 1624.58 209.801  36
  -3  -1   6 1585.93 211.242  36
   3   1  -6 1477.19 185.894   5
   3   1  -5 187.249 70.2256  38
  -3   1   5 80.9922 72.3332  36
  -3  -1   5 77.6188 68.6626  36
   3   1  -5 60.1559 68.7864   5
  -3   1   4 37977.5 892.906  36
  -3  -1   4 36545.5 890.281  36
   3   1  -4 37837.7 873.290   5
  -3   1   3 28947.3 742.171  36
  -3  -1   3 28308.6 766.629  36
  -3   1   2 949.196 137.709  36
   3   1  -2 1079.07 150.873   6
   3  -1  -2 1216.06 149.893   6
   3   1  -1-44.1024 66.5456   6
   3  -1  -1 41.9431 54.5911   6
   3   1   0 6189.60 339.125   6
  -3   1  -1 20937.7 626.098  30
   3  -1   1 21914.0 528.735   7
   3   1   1 21745.0 638.847   4
   3  -1   1 22980.7 625.077   4
   3  -1   2 6052.52 327.944   4
   3  -1   2 6030.98 297.283   7
  -3  -1  -2 5143.38 275.884   3
  -3   1  -2 5470.78 326.587  30
   3   1   2 5180.73 321.467   4
   3   1   3 611.386 122.068   4
  -3   1  -3 436.003 91.7900   3
  -3  -1  -3 446.416 103.191  30
  -3   1  -3 396.617 106.251  30
   3   1   3 303.203 71.4668   7
   3  -1   3 232.550 70.2624   7
  -3  -1  -3 347.652 82.6670   3
   3   1   4 9183.86 401.998   7
   3  -1   4 9610.78 418.586   7
  -3  -1  -4 9190.02 420.349  30
  -3   1  -4 8983.28 440.245  30
  -3  -1  -4 8642.67 408.594   3
  -3   1  -4 8986.10 403.475   3
   3  -1   5 1484.14 176.377   7
  -3  -1  -5 1473.68 178.581  30
  -3   1  -5 1710.27 199.692  30
  -3  -1  -5 1265.83 167.876   3
   3   1   5 1939.12 197.136   7
  -3   1  -5 1360.93 174.139   3
  -3  -1  -6 568.903 119.919   3
  -3   1  -6 302.412 103.707   3
  -3  -1  -6 286.383 94.3877  30
   3   1   6 171.014 80.3754   7
   3  -1   6 276.034 81.7722   7
   3   1   7 4023.40 326.152   7
   3  -1   7 3317.85 290.708   7
  -3   1  -7 3558.92 308.279  30
  -3  -1  -7 3207.52 291.511   3
  -3   1  -7 3658.96 313.199   3
  -3  -1  -8 2596.84 285.499  26
  -3   1  -8 3001.71 306.406  26
  -3  -1  -9 3427.23 337.353  26
  -3   1  -9 3104.91 319.178  26
  -3  -1 -10 46738.1 1223.24  26
  -3   1 -10 44092.2 1198.03  26
  -3  -1 -11 12678.3 639.122  26
  -3   1 -11 11778.5 623.297  26
  -3  -1 -11 10909.1 604.357  15
  -3  -1 -12 45.3294 69.7985  26
  -3   1 -12 75.7454 88.9193  26
  -3  -1 -12 53.7564 91.8556  15
  -3  -1 -13 4312.13 360.292  26
  -3   1 -13 4537.23 368.791  26
  -3  -1 -13 4224.13 358.062  15
  -3  -1 -14 28916.5 827.072  26
  -3   1 -14 27866.8 829.028  26
  -3  -1 -14 27086.0 833.150  15
  -3   1 -14 27705.1 839.356  15
  -3  -1 -15 7592.52 372.578  26
  -3   1 -15 7829.74 389.099  26
  -3  -1 -15 8184.59 413.935  15
  -3   1 -15 7879.15 406.851  15
  -3  -1 -16 2591.32 196.591  15
  -3   1 -16 2702.16 203.481  15
  -3   2  15 6244.07 336.074  20
  -3  -2  15 5636.73 321.799  20
  -3  -2  14 578.963 146.316  24
  -3   2  14 383.083 129.738  20
  -3   2  13 24144.8 807.393  20
  -3  -2  13 25364.0 837.866  24
  -3  -2  13 24146.0 765.800  22
  -3   2  12 878.993 190.599  20
  -3   2  12 775.036 180.005  24
  -3  -2  12 1044.26 209.676  24
  -3   2  12 823.713 178.577  22
  -3  -2  12 632.728 159.863  22
  -3   2  11 4749.13 391.892  24
  -3  -2  11 4224.76 381.468  24
  -3   2  11 4752.05 403.276  22
  -3  -2  11 4772.34 389.578  22
  -3   2  10 17980.5 743.603  24
  -3  -2  10 17407.1 754.550  24
  -3   2  10 17182.7 740.638  22
  -3  -2  10 17434.2 729.695  22
  -3  -2   9 12047.7 622.311  24
  -3   2   9 12672.5 628.458  22
  -3  -2   9 12308.2 620.287  22
  -3  -2   8 1674.10 241.808  24
  -3   2   8 1832.32 253.719  22
  -3  -2   8 1270.89 208.034  22
   3   2  -7 1329.60 196.704  38
  -3   2   7 1592.55 214.359  36
  -3   2   7 1613.90 224.628  22
   3   2  -6 4034.77 314.987  38
  -3   2   6 4071.65 318.509  36
  -3  -2   6 3944.11 325.945  36
   3   2  -6 4205.89 317.225   5
   3   2  -5 295.506 92.6120  38
  -3   2   5 254.104 92.5283  36
  -3  -2   5 204.010 96.9965  36
   3   2  -5 92.5816 75.2552   5
   3   2  -4 19678.3 619.020  38
  -3   2   4 19159.9 624.498  36
   3   2  -4 17510.7 617.281   5
  -3  -2   4 17698.8 632.933  36
   3   2  -3 13694.6 482.160  38
  -3   2   3 14077.3 511.592  36
  -3  -2   3 12149.0 513.431  36
  -3   2   3 13342.8 490.236  31
  -3   2   2 55090.7 976.250  36
  -3   2   2 52554.1 905.353  31
   3   2  -1-7.34984 61.5917   6
   3  -2  -1-27.3711 56.0809   6
   3   2   0 64561.2 1111.23   6
   3  -2   0 74518.4 1099.55   4
  -3   2  -1 21055.3 633.369  30
   3   2   1 20637.6 635.285   6
   3   2   1 21100.0 662.239   4
  -3  -2  -2 79866.4 1133.08   3
  -3   2  -2 81002.5 1274.90  30
   3   2   2 80402.1 1275.80   4
  -3  -2  -3 100.510 72.7011   3
   3   2   3 63.1519 68.0325   4
  -3   2  -3 157.593 84.3367  30
   3  -2   3 145.071 61.5471   7
   3   2   4 10907.4 437.494   7
  -3  -2  -4 10143.5 457.985   3
   3  -2   4 11013.4 461.861   7
  -3   2  -4 10326.3 485.054  30
  -3   2  -4 10990.3 448.264   3
  -3  -2  -5 64.1544 70.0675   3
   3   2   5 73.7067 64.0761   7
  -3   2  -5 101.369 53.8988   3
  -3  -2  -5 207.583 85.6233  30
  -3   2  -5-40.3405 70.8436  30
   3  -2   5 86.1114 60.0435   7
   3   2   6 5811.97 372.411   7
   3  -2   6 5834.65 368.091   7
  -3   2  -6 5837.02 389.421  30
  -3  -2  -6 5518.24 378.579   3
  -3   2  -6 6013.83 378.784   3
   3  -2   7 5264.81 370.324   7
   3   2   7 5090.88 365.726   7
  -3   2  -7 5261.53 381.815  30
  -3  -2  -7 5250.53 379.191   3
  -3   2  -7 4928.38 361.588   3
  -3   2  -8 2798.55 278.638  28
  -3  -2  -8 2765.06 296.479  26
  -3   2  -8 2622.15 284.760  26
  -3  -2  -8 2745.08 291.735  15
  -3  -2  -9 7780.26 498.064  26
  -3   2  -9 7011.15 477.696  26
  -3  -2  -9 7119.27 477.726  15
  -3  -2 -10 480.809 158.861  26
  -3   2 -10 135.673 93.8929  26
  -3  -2 -10 160.731 129.120  15
  -3  -2 -11 11862.6 624.386  26
  -3   2 -11 11400.2 614.396  26
  -3  -2 -11 11029.5 604.192  15
  -3  -2 -12 789.374 174.964  26
  -3   2 -12 544.181 153.790  26
  -3  -2 -12 828.125 177.320  15
  -3  -2 -13 981.155 170.217  26
  -3   2 -13 955.682 186.287  26
  -3  -2 -13 1005.96 193.034  15
  -3  -2 -14 1562.95 204.472  26
  -3   2 -14 1574.77 206.929  26
  -3  -2 -14 1273.14 193.376  15
  -3   2 -14 1628.94 211.008  15
  -3  -2 -15 1785.67 180.898  26
  -3   2 -15 1975.34 200.658  26
  -3  -2 -15 2126.56 213.070  15
  -3   2 -15 2051.59 210.835  15
  -3  -2 -16 1625.85 154.875  15
  -3   2 -16 1487.99 149.849  15
  -3   3  15 1041.43 147.623  20
  -3  -3  15 1265.16 165.271  24
  -3   3  14 1347.10 188.756  20
  -3  -3  14 1233.93 188.185  24
  -3   3  13 8972.93 489.033  20
  -3  -3  13 9413.04 514.149  24
  -3  -3  13 9556.35 470.931  22
  -3   3  12 269.866 129.144  20
  -3  -3  12 143.342 127.500  24
  -3   3  12 256.642 116.154  22
  -3  -3  12 287.320 126.573  22
  -3   3  11 254.382 123.571  20
  -3   3  11 70.9625 97.1719  24
  -3  -3  11-96.6512 108.988  24
  -3   3  11-26.2036 107.401  22
  -3  -3  11 51.3034 90.1907  22
  -3  -3  10 1475.50 245.422  24
  -3   3  10 1418.46 238.057  22
  -3  -3  10 1430.33 223.693  22
  -3  -3   9 29800.3 973.329  24
  -3   3   9 29910.3 969.997  22
  -3  -3   9 32500.9 996.385  22
  -3  -3   8 84.9316 118.788  24
  -3   3   8 73.3077 96.2574  22
  -3   3   7 968.868 167.324  36
  -3  -3   7 1163.13 199.547  24
  -3  -3   7 931.305 179.599  23
  -3   3   7 916.327 180.429  22
   3   3  -6 26833.7 833.402  38
  -3   3   6 27815.0 820.880  36
  -3  -3   6 27185.3 852.184  36
   3   3  -5 4330.64 321.825  38
  -3   3   5 4466.40 323.078  36
  -3  -3   5 4626.46 351.996  36
  -3   3   5 4465.22 331.176  31
   3   3  -5 4134.01 322.459   5
   3   3  -4 7662.67 403.053  38
  -3   3   4 8174.61 409.186  36
  -3  -3   4 7228.38 416.873  36
  -3   3   4 7419.27 405.244  31
  -3  -3   4 6866.25 375.483   1
   3   3  -4 6849.96 401.977   5
  -3   3   3 34.6445 55.1554  36
  -3   3   3-7.99591 62.3836  31
  -3  -3   3 10.8658 47.4447   1
  -3   3   2 23895.3 649.693  31
   3   3  -2 22417.6 693.897   6
  -3   3   1 2609.90 211.357  31
   3   3  -1 2435.35 229.948   6
  -3   3   0 17569.8 584.757  30
   3   3   0 17084.6 591.464   6
   3   3   0 17228.3 604.930   4
  -3   3  -1 68080.6 1160.66  30
  -3  -3  -1 64723.3 1029.51   3
   3   3   1 67847.9 1183.43   6
   3   3   1 69118.5 1204.58   4
   3   3   2 814.624 139.220   4
  -3  -3  -2 1020.68 140.988   3
  -3   3  -2 972.702 150.872  30
   3   3   2 1103.74 166.048   6
  -3  -3  -3 147.843 67.8543   3
   3   3   3 188.006 90.2044   4
  -3   3  -3 206.969 87.4949  30
  -3  -3  -4 3615.65 281.419   3
  -3   3  -4 3480.95 294.821  30
   3  -3   4 3735.47 280.159   7
  -3  -3  -5 115575. 1637.70   3
   3  -3   5 121741. 1669.29   7
  -3   3  -5 114521. 1692.11  30
  -3   3  -5 124913. 1621.43   3
   3   3   6 3624.98 298.159   7
   3  -3   6 3821.34 310.352   7
  -3  -3  -6 3227.81 293.655   3
  -3   3  -6 3690.17 298.542   3
  -3  -3  -7 519.689 134.194   3
   3   3   7 223.019 101.971   7
  -3   3  -7 360.872 111.895   3
  -3  -3  -7 404.814 119.167  26
  -3   3  -7 538.165 153.030  26
  -3  -3  -7 347.431 121.491  15
  -3   3  -8 977.598 177.778  28
  -3   3  -8 1200.83 191.364  27
  -3  -3  -8 910.007 182.024  26
  -3   3  -8 1290.03 211.363  26
  -3  -3  -8 974.830 200.306  15
  -3   3  -9 36890.6 1030.06  28
  -3  -3  -9 40464.3 1128.60  26
  -3   3  -9 36312.5 1085.67  26
  -3  -3  -9 37931.2 1104.40  15
  -3  -3 -10 11101.4 607.811  26
  -3   3 -10 10439.4 592.714  26
  -3  -3 -10 10087.7 578.927  15
  -3  -3 -11 1218.99 211.616  26
  -3   3 -11 911.264 190.200  26
  -3  -3 -11 908.663 185.752  15
  -3  -3 -12 2855.43 300.249  26
  -3   3 -12 2714.26 297.701  26
  -3  -3 -12 2703.44 301.647  15
  -3  -3 -13 2245.59 252.718  26
  -3   3 -13 1909.15 245.500  26
  -3  -3 -13 2199.07 260.248  15
  -3  -3 -14 1714.88 197.315  26
  -3   3 -14 1776.42 217.676  26
  -3  -3 -14 1876.30 219.778  15
  -3   3 -15 2235.58 208.356  26
  -3  -3 -15 2253.48 209.651  15
  -3   3 -15 2210.78 211.515  15
  -3   4  15-25.0977 63.4943  20
  -3   4  15 29.4957 50.0742  19
  -3  -4  15 41.9994 69.1784  24
  -3   4  14 55.1144 75.7783  20
  -3  -4  14 3.08061 78.3245  24
  -3   4  13 922.577 174.471  20
  -3  -4  13 714.390 165.528  24
  -3   4  12 902.548 171.623  20
  -3  -4  12 726.569 168.641  24
  -3  -4  12 660.987 158.599  22
  -3  -4  11-34.8201 104.983  24
  -3   4  11 75.4277 109.442  20
  -3   4  11-42.7855 104.225  22
  -3  -4  11-28.8616 98.2639  22
  -3   4  10 6.18215 104.819  20
  -3  -4  10 11.3307 104.880  24
  -3   4  10 85.5695 117.374  22
  -3  -4  10 116.946 103.759  22
  -3   4   9 215.395 123.563  20
  -3  -4   9 211.607 115.653  24
  -3   4   9 238.404 137.482  22
  -3  -4   9 209.559 86.0129  22
  -3   4   8 53.8735 90.6747  20
  -3  -4   8-84.2439 120.296  24
  -3  -4   8 78.6470 132.876  23
  -3   4   8 110.384 131.083  22
  -3   4   7 1612.82 230.706  20
  -3  -4   7 1243.09 208.870  23
  -3   4   7 1295.94 209.153  22
   3   4  -6 5212.06 381.493  38
  -3  -4   6 4980.36 382.004  36
  -3   4   6 5275.47 384.944  31
   3   4  -6 5247.60 376.149   5
  -3  -4   6 4828.42 385.957  23
  -3  -4   5 4085.55 337.534  36
  -3   4   5 4147.71 331.500  31
   3   4  -5 3744.39 319.138   5
  -3  -4   4 7369.67 435.244  36
  -3   4   4 7769.73 429.170  31
  -3  -4   4 7087.21 407.420   1
   3   4  -4 7054.24 423.254   5
  -3  -4   3 1795.20 207.563   1
  -3   4   3 1575.10 187.848  31
   3   4  -3 1570.12 200.766   5
  -3   4   2 2896.92 245.455  31
  -3   4   2 2810.32 230.961  29
  -3  -4   2 2575.56 243.623   1
  -3   4   1 37715.2 848.622  29
   3   4  -1 37803.5 924.504   6
  -3   4   0 8540.24 417.140  30
  -3   4   0 8608.42 414.106  29
   3   4   0 8133.81 425.775   6
   3   4   0 8537.91 441.435   4
   3   4   1 149.071 60.2006   4
  -3   4  -1 236.914 105.129  30
  -3   4  -1 329.809 105.420  29
   3   4   1 240.360 95.8093   6
   3   4   2 4295.92 323.089   4
  -3  -4  -2 4804.64 315.552   3
  -3   4  -2 4989.93 335.518  30
  -3   4  -2 5048.25 328.189  29
   3   4   2 4582.64 324.759   6
   3   4   3 24499.2 762.328   4
  -3  -4  -3 22761.8 713.439   3
  -3   4  -3 23585.7 751.063  30
  -3   4  -3 25472.0 747.591  29
   3   4   3 25677.3 770.483   6
  -3  -4  -4 1247.09 170.423   3
  -3   4  -4 1335.65 189.402  30
  -3   4  -4 1646.94 200.910  29
  -3  -4  -5 4832.34 358.369   3
   3  -4   5 5821.17 374.352   7
  -3   4  -5 5138.12 370.597  30
  -3  -4  -6 9393.06 506.839   3
   3  -4   6 10889.0 530.130   7
  -3   4  -6 9768.94 496.775   3
  -3   4  -7 1548.65 216.111  28
  -3   4  -7 1983.11 230.609  27
  -3  -4  -7 1844.38 242.466  26
  -3   4  -7 1747.58 240.762  26
  -3  -4  -7 1725.77 233.481  15
  -3   4  -8 1987.44 245.801  28
  -3   4  -8 2041.22 243.092  27
  -3  -4  -8 1807.41 238.708  26
  -3   4  -8 1977.61 256.560  26
  -3  -4  -8 1803.45 243.719  15
  -3   4  -9 9542.10 535.515  28
  -3  -4  -9 10294.7 577.061  26
  -3   4  -9 10385.9 584.559  26
  -3  -4  -9 9901.28 568.995  15
  -3   4 -10 222.468 96.5255  28
  -3  -4 -10 476.211 138.767  26
  -3   4 -10 240.519 115.454  26
  -3  -4 -10 336.086 127.624  15
  -3  -4 -11 212.767 109.637  26
  -3   4 -11 130.666 99.8113  26
  -3  -4 -11 139.296 100.670  15
  -3  -4 -12 614.004 153.652  26
  -3   4 -12 348.643 124.272  26
  -3  -4 -12 500.739 145.887  15
  -3  -4 -13 3110.36 281.887  26
  -3   4 -13 3164.56 302.305  26
  -3  -4 -13 3130.76 297.303  15
  -3   4 -14-52.0088 86.8880  26
  -3  -4 -14-88.5202 90.6421  15
  -3   4 -15 353.802 93.5499  26
  -3  -4 -15 238.141 80.5013  15
  -3   4 -15 443.136 102.935  15
  -3   5  15 3897.35 230.018  20
  -3  -5  15 3691.64 232.129  24
  -3   5  14 1146.75 159.098  20
  -3   5  14 1095.11 145.581  19
  -3  -5  14 1137.89 168.567  24
  -3   5  13 2005.73 225.018  20
  -3  -5  13 1738.03 223.986  24
  -3   5  12 2615.84 279.973  20
  -3  -5  12 2550.82 287.416  24
  -3   5  11 2745.14 294.797  20
  -3  -5  11 2126.64 277.258  24
  -3  -5  11 2556.50 276.188  22
  -3   5  10-8.73963 112.324  20
  -3  -5  10-46.0997 118.371  24
  -3  -5  10 6.93889 88.2016  22
  -3   5   9 259.763 126.012  20
  -3  -5   9 245.398 128.768  24
  -3   5   9 165.632 110.603  22
  -3  -5   9 169.994 86.8948  22
  -3   5   8 8020.40 496.853  20
  -3   5   8 7341.35 471.781  17
  -3  -5   8 8086.16 515.742  24
  -3  -5   8 7228.65 504.257  23
  -3   5   8 7456.97 488.875  22
  -3   5   7 12.1057 173.162  17
  -3   5   7 454.392 132.203  20
  -3  -5   7 386.114 138.386  23
  -3   5   7 394.412 138.819  22
  -3  -5   6 70.1475 90.7368  23
  -3   5   6 232.787 122.942  22
  -3  -5   5 5344.96 381.973   1
   3   5  -5 5507.39 394.613   5
  -3   5   4 9198.64 488.498  31
  -3  -5   4 8275.24 461.614   1
   3   5  -4 8046.02 471.721   5
  -3   5   3 941.241 157.245  31
  -3  -5   3 1119.07 169.695   1
   3   5  -3 835.804 160.286   5
  -3  -5   2 3032.38 277.616   1
  -3   5   2 3617.70 291.636  31
  -3   5   2 3313.79 262.452  29
  -3   5   1 4242.76 296.579  29
   3   5  -1 4386.79 329.493   6
  -3  -5   1 3844.18 309.732   1
   3   5  -1 4244.79 327.036   4
  -3   5   0 6138.79 362.985  30
   3   5   0 6098.04 385.444   6
  -3   5   0 6555.00 374.824  29
   3   5   0 6091.11 382.219   4
   3   5   1 268.035 93.6091   4
  -3   5  -1 290.288 98.4214  30
   3   5   1 316.910 107.192   6
  -3   5  -1 282.741 99.2777  29
   3   5   2 4388.23 329.669   4
  -3   5  -2 4667.40 330.833  30
  -3   5  -2 4696.49 327.893  29
   3   5   2 4761.69 339.625   6
  -3  -5  -3 467.957 107.639   3
  -3   5  -3 756.584 147.892  30
  -3   5  -3 859.764 148.327  29
   3   5   3 726.130 136.653   6
  -3  -5  -4 112.394 71.3361   3
  -3   5  -4-59.7707 66.4440  30
  -3   5  -4-56.9353 66.5280  29
   3   5   4 49.9325 64.0082   6
  -3  -5  -5 33.9073 78.9292   3
  -3   5  -5 60.9393 65.8789  29
   3  -5   5-3.72900 72.9163   7
   3   5   5 80.8553 72.6340   6
  -3  -5  -6 220.907 104.792  34
  -3   5  -6 158.326 88.8682  28
  -3   5  -6 396.097 125.265  27
  -3  -5  -6 358.673 129.186  26
  -3  -5  -6 170.771 106.084  15
  -3   5  -7-20.7106 95.0849  28
  -3   5  -7-11.9262 73.7317  27
  -3  -5  -7-36.2693 90.9242  26
  -3  -5  -7-41.9265 74.5367  15
  -3   5  -8 1224.68 196.556  28
  -3   5  -8 1509.32 210.143  27
  -3  -5  -8 1215.83 201.845  26
  -3  -5  -8 1177.98 203.562  15
  -3   5  -9 168.685 105.682  28
  -3  -5  -9-41.3027 77.4236  26
  -3   5  -9-81.9355 112.334  26
  -3  -5  -9-22.9179 90.7049  15
  -3   5 -10 48.9617 103.904  28
  -3  -5 -10-27.4611 98.5858  26
  -3   5 -10 94.8689 87.3055  26
  -3  -5 -10-30.4430 90.2643  15
  -3   5 -11 1560.77 224.473  28
  -3  -5 -11 1896.65 247.806  26
  -3   5 -11 1339.73 220.379  26
  -3  -5 -11 1593.41 236.026  15
  -3   5 -12 1463.45 217.801  26
  -3  -5 -12 1420.84 215.234  15
  -3   5 -13 41.1966 82.0221  26
  -3  -5 -13 54.9650 75.6737  15
  -3   5 -14 213.601 96.4224  26
  -3  -5 -14 117.892 76.3526  15
  -3   5 -15 90.5898 63.7369  26
  -3  -5 -15 18.1813 50.4709  15
  -3   5 -15 68.9409 58.5134  15
  -3   6  14 139.348 77.2165  20
  -3   6  14 241.906 84.9422  19
  -3  -6  14 74.4638 70.8713  24
  -3   6  13 122.118 94.8244  20
  -3   6  13 83.9568 79.5430  19
  -3  -6  13 252.955 108.951  24
  -3   6  12 12839.3 568.024  20
  -3  -6  12 12530.8 585.582  24
  -3   6  12 12188.3 529.799  19
  -3  -6  11 183.665 113.765  24
  -3   6  11-45.6633 113.600  20
  -3  -6  10 264.030 116.608  24
  -3   6  10 322.319 133.719  20
  -3  -6  10 406.757 123.119  22
  -3   6   9 5928.70 434.446  20
  -3  -6   9 5650.53 433.756  24
  -3   6   8 6380.03 444.112  20
  -3   6   8 5716.60 433.696  17
  -3  -6   8 5912.33 446.815  24
  -3  -6   8 5658.66 440.120  23
  -3   6   7 648.605 159.496  20
  -3   6   7 625.661 200.709  17
  -3  -6   7 518.388 152.077  23
  -3   6   7 495.448 136.076  22
  -3   6   6 1955.30 261.461  17
  -3  -6   6 2097.58 274.898  23
  -3   6   6 2352.90 271.261  22
  -3   6   5 5147.80 383.578  17
  -3  -6   5 5674.86 426.177  23
  -3   6   5 5880.88 404.058  22
  -3  -6   4 342.406 88.5604   1
  -3   6   4 200.924 94.5785  19
  -3   6   4 109.075 70.5247  31
  -3  -6   4 171.810 96.7321  23
  -3  -6   3 8286.99 482.324   1
   3   6  -3 9111.50 505.178   5
  -3   6   2 1203.81 165.371  29
   3   6  -2 1157.23 184.471   5
  -3  -6   2 1128.62 179.836   1
   3   6  -1 855.331 149.798   4
  -3   6   1 1063.10 157.088  29
  -3  -6   1 958.101 163.354   1
  -3   6   0 4301.73 313.063  30
  -3   6   0 4422.89 324.031  29
   3   6   0 4190.58 336.503   6
  -3  -6   0 3981.72 331.341   1
   3   6   0 3857.76 317.216   4
   3   6   1 8663.71 473.610   4
  -3   6  -1 8762.10 454.799  30
  -3   6  -1 9003.91 460.387  29
   3   6   1 9595.87 498.328   6
   3   6   2 33.8011 58.3472   4
  -3   6  -2 55.6207 53.7573  30
  -3   6  -2 90.2847 64.8177  29
   3   6   2 131.955 65.2263   6
  -3   6  -3 2458.15 260.483  30
  -3   6  -3 2526.41 257.359  29
   3   6   3 2433.06 254.771   6
  -3  -6  -4 2848.21 287.484   3
  -3   6  -4 3017.74 290.191  30
  -3   6  -4 3527.63 302.888  29
   3   6   4 3011.74 291.157   6
  -3  -6  -5 1689.38 234.715  34
  -3   6  -5 1757.02 219.561  18
  -3   6  -5 1937.20 235.818  27
  -3  -6  -5 1740.33 232.452  15
  -3  -6  -6 137.135 96.5370  34
  -3   6  -6-24.3031 96.5724  28
  -3   6  -6 179.555 97.0381  27
  -3  -6  -6 175.890 98.1613  15
  -3   6  -7 235.701 103.669  28
  -3   6  -7 357.912 134.437  27
  -3  -6  -7 320.924 120.933  26
  -3  -6  -7 195.718 118.232  15
  -3   6  -8 3464.40 323.155  28
  -3   6  -8 4057.95 345.151  27
  -3  -6  -8 3576.75 345.812  26
  -3  -6  -8 3505.82 339.712  15
  -3   6  -9 771.780 171.822  28
  -3   6  -9 666.765 179.901  26
  -3  -6  -9 831.692 181.391  15
  -3  -6 -10 1267.99 204.283  34
  -3   6 -10 1053.61 194.131  28
  -3   6 -10 1061.11 201.907  26
  -3  -6 -10 1078.71 193.992  15
  -3  -6 -11 62.9303 82.7114  34
  -3   6 -11 207.920 105.092  28
  -3   6 -11 289.849 128.554  26
  -3  -6 -11 236.587 112.689  15
  -3   6 -12 6980.99 446.105  26
  -3  -6 -12 6577.76 423.084  15
  -3   6 -13 625.300 138.737  26
  -3  -6 -13 646.828 139.353  15
   3   6  14 1841.36 183.236  13
  -3   6 -14 2109.05 206.781  26
  -3  -6 -14 1823.81 185.152  15
  -3   6 -15 77.5525 56.7491  26
  -3   7  14-92.5198 60.5404  20
  -3  -7  14 86.3298 69.5862  24
  -3   7  13 3770.61 269.519  20
  -3   7  13 3410.31 235.516  19
  -3  -7  13 3380.83 271.058  24
  -3   7  12 310.179 117.040  20
  -3   7  12 238.902 90.5851  19
  -3  -7  12 119.725 105.816  24
  -3   7  11 745.419 168.431  20
  -3   7  11 814.352 157.216  19
  -3  -7  11 720.677 162.928  24
  -3   7  10 732.119 177.410  20
  -3   7  10 624.461 145.165  19
  -3  -7  10 752.156 166.933  24
  -3  -7  10 590.390 146.341  22
  -3   7   9 5804.61 429.327  20
  -3   7   9 5498.03 409.392  19
  -3  -7   9 5357.44 423.467  24
  -3   7   8 6272.40 437.350  20
  -3   7   8 6173.23 431.008  19
  -3   7   8 6773.45 483.461  17
  -3  -7   8 6744.16 474.353  24
  -3  -7   8 6100.82 451.124  23
  -3   7   7 1245.66 202.550  19
  -3   7   7 1729.73 302.548  17
  -3  -7   7 1293.11 218.690  23
  -3   7   6 301.140 111.899  19
  -3   7   6 691.947 240.005  17
  -3  -7   6 378.806 137.126  23
  -3   7   5 102.075 88.7641  19
  -3   7   5 118.634 180.520  17
  -3  -7   5 76.2106 89.0132  23
  -3   7   4 4888.86 373.479  19
  -3  -7   4 4841.14 388.736  35
  -3   7   4 4145.30 366.368  17
  -3  -7   4 4820.52 379.529  23
  -3  -7   3 4061.86 360.830  35
  -3   7   3 3485.83 329.101  17
  -3   7   3 3664.38 314.943  19
  -3  -7   3 3723.16 335.284  23
   3   7  -2-88.8627 73.2259   4
  -3   7   2 64.0971 87.5422  19
  -3  -7   2 124.010 103.515  35
  -3   7   2 71.1998 69.6960  29
  -3  -7   2 92.9009 76.2428   1
   3   7  -1 1022.37 157.274   4
  -3  -7   1 1004.09 174.182   1
  -3   7   1 940.778 149.968  29
   3   7  -1 1146.08 185.907   5
   3   7   0 1449.38 204.482   4
  -3  -7   0 1337.53 202.278   1
  -3   7   0 1400.19 198.739  29
   3   7   1 7962.79 463.276   4
  -3   7  -1 7338.08 424.344  30
  -3   7  -1 8163.96 457.867  29
   3   7   1 8602.13 489.049   6
  -3  -7  -2 165.559 127.961  35
  -3  -7  -2 40.8236 79.9407  34
  -3   7  -2 74.3612 84.1220  18
  -3   7  -2-192.866 92.8738  30
  -3   7  -2 5.29582 57.0652  29
  -3   7  -2-7.59098 80.1043  27
   3   7   2 223.148 95.4221   6
   3   7   3 309.249 122.461  13
  -3  -7  -3 273.773 119.535  34
  -3   7  -3 309.365 115.924  18
  -3   7  -3 270.360 116.925  27
   3   7   3 239.041 93.3069   6
  -3  -7  -3 398.102 135.870  35
   3   7   4 2631.97 287.096  13
  -3  -7  -4 2738.91 306.766  35
  -3  -7  -4 2666.56 294.503  34
  -3   7  -4 2686.00 275.931  18
  -3   7  -4 3138.52 302.093  27
  -3  -7  -5 817.922 170.634  34
  -3   7  -5 981.281 178.567  18
  -3  -7  -5 880.932 176.594  35
  -3   7  -5 910.159 166.657  27
  -3  -7  -5 939.548 184.778  15
  -3  -7  -6 158.012 108.634  34
  -3   7  -6 39.4165 87.0374  28
  -3   7  -6 385.648 133.770  27
  -3  -7  -6 290.881 114.781  15
  -3  -7  -7 170.973 120.002  34
  -3   7  -7-6.41215 100.133  28
  -3   7  -7 44.4740 104.513  27
  -3  -7  -7-4.57019 85.1776  15
  -3  -7  -8 3529.62 344.154  34
  -3   7  -8 3627.44 331.191  28
  -3   7  -8 4212.67 350.106  27
  -3  -7  -8 3398.54 341.065  15
  -3  -7  -9 821.462 179.876  34
  -3   7  -9 466.683 138.442  28
  -3   7  -9 513.583 137.880  27
  -3  -7  -9 507.055 140.884  15
  -3  -7 -10 338.619 138.999  34
  -3   7 -10 343.603 118.665  28
  -3   7 -10 575.983 164.429  26
  -3  -7 -10 308.667 131.911  15
  -3  -7 -11 2063.81 247.328  34
  -3   7 -11 1762.42 228.528  28
  -3   7 -11 1707.87 235.214  26
  -3  -7 -11 1968.77 241.569  15
   3   7  12 387.838 122.914  13
  -3  -7 -12 532.080 141.262  34
  -3   7 -12 472.468 135.625  26
  -3  -7 -12 450.868 124.063  15
   3   7  13 821.246 143.891  13
  -3   7 -13 698.876 139.678  26
   3   7  14-30.8062 69.1246  13
  -3   7 -14 22.6657 63.6734  26
  -3   8  13 315.594 89.7929  20
  -3  -8  13 396.662 103.929  24
  -3   8  13 221.650 68.4303  19
  -3   8  12 5928.41 350.844  20
  -3   8  12 5369.45 308.384  19
  -3  -8  12 5808.65 362.714  24
  -3   8  11 88.1853 98.1206  20
  -3   8  11 65.1316 71.1862  19
  -3  -8  11 75.8876 101.403  24
  -3   8  10 2618.44 273.445  20
  -3   8  10 2644.35 265.359  19
  -3  -8  10 2253.50 265.826  24
  -3   8   9 4328.88 354.139  20
  -3   8   9 3411.04 312.105  19
  -3  -8   9 3729.15 351.640  24
  -3   8   8 3373.56 322.475  20
  -3  -8   8 2960.00 316.550  24
  -3  -8   8 2698.27 314.702  23
  -3   8   8 3203.84 304.246  19
  -3   8   7 56.6608 106.368  19
  -3  -8   7 52.0688 108.244  23
  -3   8   6 5240.16 429.242  17
  -3   8   6 4409.21 368.317  19
  -3  -8   6 4080.34 371.737  23
  -3   8   5 15956.1 678.167  19
  -3   8   5 15056.0 697.130  17
  -3  -8   5 15324.2 696.599  23
  -3   8   4 46.6494 82.4818  19
  -3  -8   4 84.6252 92.3718  35
  -3   8   4 287.110 223.908  17
  -3  -8   4-50.3350 98.4477  23
  -3  -8   3 321.832 144.294  35
  -3   8   3 112.649 90.8486  19
  -3   8   3 114.060 184.699  17
  -3  -8   3 284.945 134.486  23
  -3  -8   2 4681.51 400.855  35
  -3   8   2 4008.04 361.880  17
  -3   8   2 4511.39 353.598  19
  -3  -8   1 54261.5 1337.61  35
  -3   8   1 53703.7 1193.25  19
  -3   8   1 53937.1 1190.04  18
  -3   8   1 50622.7 1168.44  17
  -3   8   1 53430.4 1181.31  27
   3   8   0 4872.74 362.897  13
  -3   8   0 4849.90 365.532  19
  -3   8   0 4627.95 360.805  18
  -3   8   0 5362.56 395.497  17
  -3  -8   0 5011.76 392.440  34
  -3   8   0 5184.30 380.216  27
  -3  -8   0 5415.96 433.392  35
  -3  -8  -1 108.797 144.802  35
  -3  -8  -1 20.1630 109.795  34
  -3   8  -1 134.053 147.953  18
  -3   8  -1 512.260 191.061  17
  -3   8  -1 264.581 143.496  27
   3   8   1 25.7881 76.3822  13
  -3  -8  -2 394.634 153.949  35
  -3  -8  -2 77.4993 121.248  34
  -3   8  -2-7.11960 106.186  18
   3   8   2 129.764 113.007  13
  -3   8  -2-0.53501 94.1738  27
   3   8   3 38756.5 1037.46  13
  -3  -8  -3 37271.6 1116.19  35
  -3  -8  -3 38841.2 1079.87  34
  -3   8  -3 35935.5 982.262  18
  -3   8  -3 37746.3 1059.30  27
   3   8   4 19054.8 743.583  13
  -3  -8  -4 19846.9 813.272  35
  -3  -8  -4 18372.0 759.356  34
  -3   8  -4 17645.0 698.914  18
  -3   8  -4 19414.8 768.817  27
   3   8   5 5816.95 421.021  13
  -3  -8  -5 5364.27 423.229  35
  -3   8  -5 4643.51 370.516  18
  -3   8  -5 5743.54 398.831  28
  -3   8  -5 5163.97 400.869  27
  -3  -8  -5 4745.08 396.257  34
  -3  -8  -6 914.240 188.853  34
   3   8   6 976.803 193.279  13
  -3   8  -6 1430.75 216.253  28
  -3   8  -6 1169.12 207.267  27
   3   8   7 2044.34 266.321  13
  -3  -8  -7 1841.13 262.295  34
  -3   8  -7 2014.71 252.429  28
  -3   8  -7 2186.56 263.631  27
  -3  -8  -8 732.004 170.853  34
  -3   8  -8 996.200 190.282  28
  -3   8  -8 1100.48 182.382  27
  -3  -8  -8 912.390 184.059  15
   3   8   8 740.082 168.162  13
   3   8   9 9914.73 547.551  13
  -3  -8  -9 9980.35 558.288  34
  -3   8  -9 10175.5 540.955  28
  -3   8  -9 11975.8 558.207  27
  -3  -8  -9 10765.7 576.879  15
   3   8  10 226.920 122.546  13
  -3  -8 -10 286.974 112.519  34
  -3   8 -10 211.160 93.4485  28
  -3   8 -10 346.141 134.708  26
   3   8  11 1849.41 233.578  13
  -3  -8 -11 1706.74 224.558  34
  -3   8 -11 1617.61 207.913  28
  -3   8 -11 1645.34 225.438  26
   3   8  12 4540.83 313.774  13
  -3  -8 -12 4045.77 298.619  34
  -3   8 -12 4258.84 319.900  26
   3   8  13 6672.87 329.300  13
  -3   8 -13 6135.11 339.764  26
  -3   9  12 315.915 94.8703  20
  -3   9  12 305.916 77.6434  19
  -3  -9  12 184.190 88.6136  24
  -3   9  11 2209.34 219.303  20
  -3   9  11 2069.93 203.384  19
  -3  -9  11 2205.18 230.728  24
  -3   9  10 349.121 122.345  20
  -3   9  10 246.785 98.4285  19
  -3  -9  10 373.163 130.839  24
  -3   9   9 692.456 152.020  20
  -3   9   9 545.168 135.364  19
  -3  -9   9 606.123 169.114  24
  -3   9   8 4318.51 346.690  20
  -3   9   8 3667.47 319.017  19
  -3  -9   8 4200.25 368.789  24
  -3  -9   8 4405.28 374.277  23
  -3   9   7 15.0526 92.5920  19
  -3  -9   7 399.267 160.457  23
  -3   9   6 9149.85 514.881  19
  -3  -9   6 8869.71 541.748  23
  -3   9   5 13209.6 631.604  19
  -3  -9   5 14050.8 668.161  35
  -3   9   5 13631.0 657.095  17
  -3  -9   5 12384.5 635.199  23
  -3   9   4 1650.39 234.344  19
  -3  -9   4 1818.86 264.886  35
  -3  -9   4 1676.89 248.418  23
  -3  -9   3 250.807 125.703  35
  -3   9   3 91.1986 77.6676  19
  -3  -9   3 98.0432 142.452  23
  -3  -9   2 55183.2 1370.70  35
  -3   9   2 54007.1 1236.14  19
  -3   9   2 51119.1 1203.56  17
   3   9  -1 37114.0 996.859  13
  -3  -9   1 36467.1 1118.59  35
  -3   9   1 33899.2 984.548  19
  -3   9   1 34573.3 980.991  18
  -3   9   1 34423.7 987.055  17
  -3   9   1 34645.5 980.241  27
   3   9   0 38156.6 1017.90  13
  -3   9   0 35754.3 1005.13  19
  -3  -9   0 39166.9 1090.29  34
  -3   9   0 35681.3 991.647  18
  -3   9   0 36595.2 1005.01  17
  -3   9   0 35533.7 1004.55  27
   3   9   1 2597.44 297.235  13
  -3  -9  -1 2582.31 310.364  34
  -3   9  -1 1571.38 220.456  18
  -3   9  -1 3551.35 366.259  17
  -3   9  -1 2392.58 289.199  27
   3   9   2 66696.7 1381.68  13
  -3  -9  -2 65842.4 1502.38  35
  -3  -9  -2 69678.3 1456.75  34
  -3   9  -2 64516.3 1336.92  18
  -3   9  -2 68120.6 1421.25  27
   3   9   3 4692.71 380.450  13
  -3  -9  -3 4857.34 418.384  35
  -3  -9  -3 4559.80 386.207  34
  -3   9  -3 4156.08 350.889  18
  -3   9  -3 5712.13 422.281  27
  -3  -9  -4 15759.7 728.453  35
   3   9   4 15314.4 677.995  13
  -3   9  -4 13973.2 632.167  18
  -3  -9  -4 15371.3 703.338  34
  -3   9  -4 16965.1 716.047  27
   3   9   5 7530.02 483.254  13
  -3  -9  -5 8681.61 533.909  35
  -3  -9  -5 6738.70 473.918  34
  -3   9  -5 6599.59 441.708  18
  -3   9  -5 8139.13 475.442  28
  -3   9  -5 7556.95 486.582  27
   3   9   6 15569.7 693.919  13
  -3  -9  -6 14408.2 695.617  34
  -3   9  -6 17685.3 700.727  28
  -3   9  -6 16407.4 709.581  27
   3   9   7 2831.02 305.679  13
  -3  -9  -7 2743.46 318.023  34
  -3   9  -7 3249.57 313.519  28
  -3   9  -7 3062.99 311.676  27
   3   9   8 207.468 115.776  13
  -3  -9  -8 258.210 138.625  34
  -3   9  -8 173.738 98.9582  28
  -3   9  -8 411.892 128.813  27
   3   9   9 8862.09 500.218  13
  -3  -9  -9 7958.90 486.328  34
  -3   9  -9 8252.53 474.944  28
  -3   9  -9 8592.02 462.284  27
  -3   9  -9 8693.88 494.798  26
   3   9  10 729.963 158.614  13
  -3  -9 -10 1081.27 185.812  34
  -3   9 -10 813.173 157.963  28
  -3   9 -10 765.704 151.345  26
   3   9  11 719.054 141.223  13
  -3  -9 -11 818.248 155.735  34
  -3   9 -11 737.564 144.563  28
  -3   9 -11 814.504 155.582  26
   3   9  12 220.503 99.6465  13
  -3  -9 -12 187.845 89.1638  34
  -3   9 -12 172.484 80.3873  26
  -3   9 -13 4656.69 264.300  26
  -3  10  11 1368.74 156.795  20
  -3  10  11 1428.09 149.221  19
  -3 -10  11 1811.70 193.002  24
  -3  10  10 1324.09 176.400  20
  -3  10  10 1212.67 163.448  19
  -3 -10  10 950.574 165.774  24
  -3  10   9 486.309 131.390  20
  -3  10   9 405.354 120.541  19
  -3 -10   9 388.008 138.322  24
  -3  10   8 16793.6 634.548  20
  -3  10   8 15380.1 616.029  19
  -3 -10   8 15568.6 660.399  24
  -3  10   7-77.4468 101.846  19
  -3 -10   7-39.8094 92.0309  23
  -3  10   6 2960.70 293.269  19
  -3 -10   6 2941.77 320.187  23
  -3  10   5 7019.87 451.893  19
  -3 -10   5 6101.86 448.612  23
  -3 -10   5 6534.66 457.392  35
  -3 -10   4 52146.8 1298.55  35
  -3  10   4 51833.2 1217.88  19
  -3 -10   4 51446.5 1278.91  23
  -3  10   3 4788.69 379.386  19
  -3 -10   3 4360.25 397.412  35
  -3 -10   3 4436.41 388.841  23
   3  10  -2 24701.5 819.203  13
  -3 -10   2 23388.4 900.416  35
  -3  10   2 24177.6 834.870  19
  -3  10   2 24783.7 841.947  18
  -3 -10   2 24315.8 873.026  23
   3  10  -1 5919.25 421.263  13
  -3 -10   1 5983.26 474.125  35
  -3  10   1 5143.58 390.456  18
   3  10   0 29600.0 916.856  13
  -3  10   0 31089.3 939.966  18
  -3  10   0 27804.7 902.569  27
  -3 -10  -1 1729.20 271.061  35
  -3 -10  -1 1201.57 221.126  34
  -3  10  -1 956.153 179.029  18
   3  10   1 1461.78 236.312  13
  -3  10  -1 1482.90 232.151  27
   3  10   2 20030.7 767.575  13
  -3 -10  -2 18406.4 804.332  35
  -3 -10  -2 19406.2 791.497  34
  -3  10  -2 19001.1 734.192  18
  -3  10  -2 19039.8 757.997  27
   3  10   3 87951.7 1607.73  13
  -3 -10  -3 85149.8 1716.32  35
  -3 -10  -3 86235.5 1652.02  34
  -3  10  -3 89360.2 1587.66  18
  -3  10  -3 84459.1 1607.57  27
   3  10   4 5317.72 414.897  13
  -3 -10  -4 6585.35 483.741  35
  -3 -10  -4 5751.71 442.515  34
  -3  10  -4 6023.91 422.071  18
  -3  10  -4 6068.63 437.113  27
   3  10   5 1938.23 263.074  13
  -3 -10  -5 1891.38 259.004  35
  -3 -10  -5 1965.11 275.049  34
  -3  10  -5 1990.75 239.780  28
  -3  10  -5 1914.28 252.350  27
   3  10   6 6456.77 447.253  13
  -3 -10  -6 6539.05 461.984  34
  -3  10  -6 7468.39 459.224  28
  -3  10  -6 7120.77 465.072  27
   3  10   7 54604.6 1241.04  13
  -3 -10  -7 53723.6 1279.72  34
  -3  10  -7 57990.3 1238.49  28
  -3  10  -7 59923.4 1289.38  27
   3  10   8 6997.97 440.265  13
  -3 -10  -8 6969.33 453.909  34
  -3  10  -8 7862.67 456.306  28
  -3  10  -8 8004.61 452.816  27
   3  10   9 5567.40 385.466  13
  -3 -10  -9 5844.38 411.172  34
  -3  10  -9 5756.87 385.510  28
  -3  10  -9 6398.21 380.006  27
  -3  10  -9 6044.41 389.054  26
   3  10  10 7881.82 418.589  13
  -3 -10 -10 6908.74 413.886  34
  -3  10 -10 7297.56 406.398  28
  -3  10 -10 7011.63 398.875  26
   3  10  11 4875.69 303.986  13
  -3 -10 -11 4442.80 304.479  34
  -3  10 -11 4505.70 295.674  28
  -3  10 -11 4090.99 282.991  26
   3  10  12 5618.99 278.918  13
  -3 -10 -12 5299.78 286.074  34
  -3  10 -12 5119.02 279.747  26
  -3  11  10 2219.80 183.342  19
  -3 -11  10 2135.77 205.594  24
  -3  11   9 26265.2 686.262  19
  -3 -11   9 25057.1 732.738  24
  -3  11   8-73.8232 84.3217  19
  -3 -11   8 1.52494 88.8451  24
  -3  11   7 124.094 97.2594  19
  -3 -11   7 122.941 95.9048  24
  -3 -11   7 60.7196 101.557  23
  -3  11   6 1205.07 190.390  19
  -3 -11   6 1089.05 199.645  23
  -3 -11   5 21402.2 788.934  35
  -3  11   5 21268.8 757.615  19
  -3 -11   5 19675.2 765.020  23
  -3 -11   4 276.617 103.644  35
  -3  11   4 42.4530 76.8834  19
  -3  11   4 310.270 131.504  18
  -3 -11   4 97.7918 95.4252  23
  -3 -11   3 6592.95 471.217  35
  -3  11   3 6920.82 447.338  18
  -3  11   3 6553.26 437.811  19
  -3 -11   3 6456.67 451.321  23
  -3 -11   2 2879.90 322.540  35
  -3  11   2 2371.34 272.457  18
  -3 -11   2 2580.84 301.010  23
   3  11  -1 420.322 148.422  13
  -3  11   1 127.458 99.6158  18
  -3  11   1 328.326 119.729  27
   3  11   0 8367.02 493.522  13
  -3 -11   0 8250.26 543.969  35
  -3  11   0 7508.05 463.851  18
  -3  11   0 6888.63 453.745  27
   3  11   1 22884.6 813.557  13
  -3 -11  -1 20210.3 843.242  35
  -3  11  -1 22998.2 800.873  18
  -3  11  -1 20683.6 783.944  27
  -3 -11  -1 23261.0 841.090  34
  -3 -11  -2 585.903 176.557  35
  -3  11  -2 390.891 129.463  18
  -3  11  -2 652.263 168.660  27
  -3 -11  -2 411.222 154.661  34
   3  11   2 530.521 146.076  13
   3  11   3 2421.91 286.337  13
  -3 -11  -3 2906.00 325.054  35
  -3 -11  -3 2360.94 282.985  34
  -3  11  -3 2410.72 270.749  18
  -3  11  -3 2504.34 285.870  27
   3  11   4 24522.0 841.919  13
  -3 -11  -4 25053.4 910.019  35
  -3 -11  -4 25812.0 894.254  34
  -3  11  -4 25375.5 841.000  18
  -3  11  -4 25650.3 867.997  27
   3  11   5 14432.4 648.871  13
  -3 -11  -5 13803.6 658.033  35
  -3 -11  -5 13969.2 657.969  34
  -3  11  -5 14634.2 620.668  28
  -3  11  -5 14556.2 648.006  27
   3  11   6 998.719 200.405  13
  -3 -11  -6 1018.92 196.747  34
  -3  11  -6 903.683 169.976  28
  -3  11  -6 1016.85 190.867  27
   3  11   7 19667.6 715.486  13
  -3  11  -7 19415.8 688.831  28
  -3  11  -7 18537.2 688.835  27
   3  11   8 11258.7 525.789  13
  -3 -11  -8 10607.7 538.146  34
  -3  11  -8 11647.5 525.367  28
  -3  11  -8 11347.5 513.974  27
   3  11   9 4828.10 329.871  13
  -3 -11  -9 4565.63 335.643  34
  -3  11  -9 5044.03 333.401  28
  -3  11  -9 4541.79 298.994  27
   3  11  10 270.225 105.047  13
  -3 -11 -10 130.440 83.3883  34
  -3  11 -10 330.161 104.865  28
  -3  11 -10 353.973 94.0672  26
   3  11  11 3039.05 218.417  13
  -3 -11 -11 2916.94 224.678  34
  -3  11 -11 3274.50 225.695  28
  -3  12  10 431.983 85.6282  18
  -3  12   9 9875.92 392.068  18
  -3 -12   9 10202.5 412.103  24
  -3  12   8 56.1255 77.0237  18
  -3 -12   8-37.9654 74.3015  24
  -3  12   7 18343.1 616.691  18
  -3 -12   7 18398.3 648.222  24
  -3  12   6 73.0804 88.5646  18
  -3 -12   6 84.9971 102.056  23
  -3 -12   5 1265.13 193.149  35
  -3  12   5 1096.63 178.227  18
  -3 -12   5 1088.24 192.597  23
  -3 -12   4 1907.60 247.120  35
  -3  12   4 1997.61 237.102  18
  -3 -12   4 1921.71 250.581  23
  -3 -12   3 12350.9 624.662  35
  -3  12   3 14074.1 608.939  18
  -3 -12   3 13908.6 628.794  23
  -3 -12   2 7942.90 512.251  35
  -3  12   2 8319.52 473.984  18
  -3 -12   2 8731.39 503.768  23
  -3 -12   1 1196.59 235.642  35
  -3  12   1 664.474 144.881  18
  -3  12   1 732.386 160.874  27
  -3 -12   1 1378.11 241.366  23
   3  12   0 9016.19 500.408  13
  -3 -12   0 8369.92 536.423  35
  -3  12   0 9785.32 507.954  18
  -3  12   0 8476.46 483.106  27
   3  12   1 170.885 119.038  13
  -3  12  -1-160.158 125.098  18
  -3  12  -1 119.950 91.1852  27
   3  12   2 8536.69 493.241  13
  -3 -12  -2 7534.68 504.963  35
  -3 -12  -2 8185.35 489.242  34
  -3  12  -2 8217.01 469.607  18
  -3  12  -2 7660.11 469.217  27
   3  12   3 4220.40 348.465  13
  -3 -12  -3 4050.35 367.879  35
  -3 -12  -3 4393.78 357.336  34
  -3  12  -3 4131.99 334.279  18
  -3  12  -3 3834.76 334.022  27
   3  12   4 1780.19 232.557  13
  -3 -12  -4 1701.25 247.199  35
  -3 -12  -4 1477.40 214.764  34
  -3  12  -4 1552.37 217.086  27
   3  12   5 4119.37 341.733  13
  -3 -12  -5 4541.37 363.663  35
  -3 -12  -5 3962.13 341.111  34
  -3  12  -5 5183.96 351.843  28
  -3  12  -5 4031.69 334.887  27
  -3 -12  -6-27.0461 90.8312  34
  -3  12  -6 80.8595 82.1479  28
   3  12   6 63.6963 98.2724  13
  -3  12  -6 13.2646 79.3319  27
  -3 -12  -7 112.775 93.9003  34
  -3  12  -7-0.66649 73.0741  28
  -3  12  -7 70.2382 81.9805  27
   3  12   8 195.475 106.977  13
  -3 -12  -8 58.0446 85.4211  34
  -3  12  -8-7.68150 72.0703  28
  -3  12  -8 57.5221 68.7437  27
   3  12   9 4200.59 278.351  13
  -3 -12  -9 3613.93 272.138  34
  -3  12  -9 3986.44 264.247  28
  -3  12  -9 3441.59 227.601  27
   3  12  10 504.911 107.380  13
  -3 -12 -10 563.239 113.084  34
  -3  12 -10 525.565 100.811  28
  -3  13   8 1737.09 164.981  18
  -3 -13   8 1703.46 162.521  24
  -3  13   7 3957.20 256.777  18
  -3 -13   7 3804.48 263.180  24
  -3  13   6 2163.33 208.963  18
  -3 -13   6 2235.60 222.883  24
  -3  13   5 3595.83 274.935  18
  -3 -13   5 3444.22 278.512  23
  -3 -13   5 3458.66 277.546  35
  -3 -13   4 8376.23 457.190  35
  -3  13   4 9307.20 449.249  18
  -3 -13   4 9191.61 463.109  23
   3  13  -3 506.864 125.514   9
  -3  13   3 565.787 134.550  18
  -3 -13   3 480.885 141.122  35
  -3 -13   3 467.267 124.617  23
  -3 -13   2 621.638 159.285  35
  -3  13   2 567.133 143.438  18
  -3 -13   2 483.629 146.085  23
  -3 -13   1 1453.12 233.871  35
  -3  13   1 1264.33 194.717  18
  -3  13   1 1304.09 186.027  27
  -3 -13   1 1133.82 191.794  23
  -3 -13   0 2383.58 282.442  35
  -3  13   0 2048.04 227.196  18
  -3  13   0 1972.97 234.472  27
  -3 -13   0 2493.36 263.547  23
  -3 -13  -1 804.735 175.009  35
  -3  13  -1 701.403 155.223  18
  -3  13  -1 1129.46 186.282  27
  -3 -13  -1 866.128 169.761  23
   3  13   2 887.099 166.742  13
  -3 -13  -2 924.011 185.794  35
  -3  13  -2 576.186 140.152  18
  -3  13  -2 764.922 152.963  27
   3  13   3 2159.24 242.859  13
  -3 -13  -3 2414.22 276.823  35
  -3  13  -3 2360.10 250.720  27
   3  13   4 200.506 115.701  13
  -3 -13  -4-36.9920 99.3027  35
  -3 -13  -4 91.1331 108.309  34
  -3  13  -4-8.50622 92.9446  27
   3  13   5 5759.31 366.023  13
  -3 -13  -5 5496.48 369.130  35
  -3 -13  -5 5442.28 363.858  34
  -3  13  -5 6490.80 361.146  28
  -3  13  -5 5569.33 360.610  27
   3  13   6 129.348 89.4844  13
  -3 -13  -6-5.89360 83.1923  34
  -3  13  -6-44.0732 66.5889  28
  -3  13  -6-21.8892 81.3474  27
   3  13   7 5643.23 335.140  13
  -3 -13  -7 5298.77 332.097  34
  -3  13  -7 6095.95 325.316  28
  -3  13  -7 5495.31 320.628  27
   3  13   8 203.096 92.2422  13
  -3 -13  -8-12.2621 69.7156  34
  -3  13  -8 94.8141 63.0635  28
  -3  13  -8 84.1225 59.0545  27
   3  13   9 2786.82 193.264  13
  -3 -13  -9 3012.98 213.945  34
  -3  14   6 458.931 95.3496  18
  -3 -14   6 306.633 86.7029  24
  -3  14   5 8258.68 355.273  18
  -3 -14   5 8449.54 376.171  24
  -3  14   4 2463.44 212.721  18
  -3 -14   4 1974.63 206.648  35
  -3  14   3 14078.3 501.415  18
  -3 -14   3 11300.5 502.095  35
  -3 -14   3 13376.8 494.053  23
   3  14  -3 12294.2 463.473   9
   3  14  -2 128.470 81.5022   9
  -3 -14   2 263.106 112.753  35
  -3  14   2 195.170 99.1244  18
  -3 -14   2 269.374 99.9106  23
  -3 -14   1 5661.49 386.554  35
  -3  14   1 6798.03 370.446  18
  -3  14   1 5748.39 331.811  27
  -3 -14   1 6277.85 357.700  23
  -3 -14   0 221.041 114.214  35
  -3  14   0 154.755 97.3264  18
  -3  14   0 189.810 86.2686  27
  -3 -14   0 128.784 83.9666  23
  -3 -14  -1 461.164 139.623  35
  -3  14  -1 297.989 94.0840  18
  -3  14  -1 538.873 127.422  27
  -3 -14  -1 452.467 110.385  23
  -3 -14  -2-63.3626 96.9403  35
  -3  14  -2-89.0212 89.9039  27
  -3 -14  -2 30.0527 82.4749  23
  -3 -14  -3 149.742 95.7138  35
  -3  14  -3 16.9092 67.7260  27
  -3 -14  -3 187.039 87.9088  23
   3  14   4 1312.44 175.293  13
  -3 -14  -4 1235.11 178.707  35
  -3  14  -4 1396.08 178.916  27
   3  14   5 348.216 103.291  13
  -3 -14  -5 349.180 96.6163  35
  -3  14  -5 334.734 96.9248  27
   3  14   6 302.675 95.7061  13
  -3  14  -6 254.300 78.4623  28
  -3  14  -6 357.617 98.4289  27
   3  14   7 500.142 89.6828  13
  -3  14  -7 676.536 104.302  27
  -3 -15   3 4426.53 266.594  35
  -3  15   3 5377.39 259.965  18
  -3 -15   2 3238.43 249.936  35
  -3  15   2 3366.43 215.589  18
   3  15  -2 3202.38 218.800   9
  -3 -15   1 4397.68 297.599  35
  -3  15   1 4513.10 258.203  18
   3  15  -1 4132.92 255.896   9
  -3 -15   0 1606.97 191.213  35
  -3  15   0 1178.56 139.755  27
  -3 -15  -1 3056.02 257.155  35
  -3  15  -1 2714.05 211.981  27
  -3 -15  -2 3471.89 264.011  35
  -3  15  -2 3313.79 233.074  27
  -3 -15  -3 5958.19 324.619  35
  -3  15  -3 6404.09 316.641  27
  -3 -15  -4 2813.22 204.444  35
  -3  15  -4 2934.57 210.568  27
  -3  15  -5-1.20586 49.4362  27
  -4   0  13-6.74990 75.0396  20
  -4   0  12 4584.66 321.262  20
  -4   0  12 4431.79 307.321  24
  -4   0  12 4190.04 323.131  22
  -4   0  11-131.066 99.4000  24
  -4   0  11 1.99025 125.250  22
  -4   0  10 18990.3 746.799  22
  -4   0   9-106.327 109.846  22
  -4   0   8 642.539 177.317  22
  -4   0   7 4.51947 122.999  17
  -4   0   7 64.4544 107.272  22
  -4   0   6 123345. 2007.69  25
  -4   0   6 126910. 1954.62  22
  -4   0   5 2.27309 87.8838  25
  -4   0   5 197.936 130.740  22
  -4   0   4 231.387 105.847  35
  -4   0   4 310.398 124.828  16
  -4   0   4 392.271 139.510  25
  -4   0   3 29.8212 86.3057  35
  -4   0   3-18.1998 110.744  16
  -4   0   3 43.9223 79.6784  25
  -4   0   2 110407. 1793.30  35
  -4   0   2 105890. 1718.59  25
   4   0  -1-0.51644 73.2504   4
  -4   0   1 59.2984 71.9995  35
   4   0  -1 136.712 97.3031   6
  -4   0   1-17.7260 91.1915  16
  -4   0   1-13.6775 109.084  25
   4   0   0-77.9780 72.8834   4
   4   0   0-45.7284 68.7962   6
   4   0   1 8.45893 70.5751   4
   4   0   1-14.8966 75.3950   6
   4   0   2 9594.26 514.767   4
  -4   0  -2 9530.45 533.875  35
   4   0   2 9203.12 496.947   6
  -4   0  -2 9960.86 527.343  16
  -4   0  -2 9620.32 543.960  25
  -4   0  -3-68.6325 113.855  35
  -4   0  -3-98.0237 78.6557  16
  -4   0  -4 2609.92 276.688  35
  -4   0  -4 2637.35 277.183  26
  -4   0  -4 2510.44 280.057  16
  -4   0  -5-74.8754 104.376  35
  -4   0  -5-106.103 104.237  26
  -4   0  -5-51.7359 94.8637  16
  -4   0  -6 2254.09 273.372  26
  -4   0  -6 2217.91 274.962  16
  -4   0  -7 35.5696 89.1903  26
  -4   0  -7 45.0575 76.1499  16
  -4   0  -7-126.935 106.805  15
  -4   0  -8 963.514 188.174  26
  -4   0  -8 1159.12 193.479  16
  -4   0  -8 917.542 175.036  15
  -4   0  -9-2.99455 84.4932  26
  -4   0  -9 148.662 99.0857  16
  -4   0  -9 72.6470 81.9088  15
  -4   0 -10 3247.11 330.056  26
  -4   0 -10 3105.03 313.213  15
  -4   0 -11-111.870 102.900  26
  -4   0 -11-45.9868 78.5684  15
  -4   0 -12 45.0959 86.9862  26
  -4   0 -12-43.5511 84.4878  15
  -4   0 -13 101.883 86.3264  26
  -4   0 -13-83.8137 80.9698  15
  -4   0 -14 4522.36 273.998  26
  -4   0 -14 4457.61 270.290  15
  -4   1  13 2608.35 223.092  20
  -4  -1  13 2800.56 234.818  20
  -4  -1  13 2925.16 231.429  24
  -4  -1  13 3000.30 238.999  22
  -4   1  12 732.654 148.498  20
  -4  -1  12 740.939 155.188  24
  -4   1  12 576.885 147.850  22
  -4  -1  12 365.696 128.178  22
  -4   1  11 16332.0 642.928  20
  -4  -1  11 16663.6 650.889  24
  -4   1  11 15414.3 646.533  22
  -4  -1  11 15020.2 633.212  22
  -4  -1  10-11.7373 90.6663  24
  -4   1  10 4.90348 102.516  22
  -4  -1  10 172.456 126.092  22
  -4  -1   9-67.5728 103.846  24
  -4   1   9-74.6119 111.687  22
  -4  -1   9 166.216 124.683  22
  -4   1   8 1218.63 215.978  22
  -4  -1   8 1395.42 229.327  22
  -4   1   7 17085.2 697.769  17
  -4   1   7 16125.0 708.030  22
  -4  -1   7 16592.9 727.769  22
  -4   1   6 3938.24 347.813  17
  -4  -1   6 4261.32 368.088  25
  -4   1   6 3737.36 351.550  22
  -4  -1   6 4159.22 369.557  22
  -4   1   5 916.627 188.103  17
  -4   1   5 1110.28 218.920  16
  -4   1   5 1053.98 198.482  25
  -4  -1   5 1206.64 208.087  25
  -4   1   5 1081.23 198.745  22
  -4   1   4 1800.55 238.668  35
  -4  -1   4 1823.42 234.557  35
  -4  -1   4 1613.74 238.610  16
  -4   1   4 1577.51 227.682  16
  -4   1   4 1670.30 243.593  25
  -4  -1   4 1763.75 248.331  25
  -4   1   4 2082.14 257.239  22
  -4   1   3 788.154 166.270  35
  -4  -1   3 1017.90 190.942  35
  -4  -1   3 651.593 162.249  16
  -4   1   3 954.547 186.949  16
  -4   1   3 592.831 139.305  25
  -4  -1   3 783.234 171.780  25
  -4   1   3 1149.40 199.803  22
  -4   1   2 43636.2 1123.75  35
  -4  -1   2 43794.0 1134.40  35
  -4  -1   2 39996.1 1062.76  16
  -4   1   2 39036.1 1052.96  16
  -4   1   2 41383.7 1080.21  25
  -4  -1   2 40063.6 1077.52  25
   4   1  -1 1379.09 200.193   4
   4  -1  -1 1337.32 201.335   4
  -4  -1   1 1652.97 225.944  35
  -4   1   1 1789.98 226.186  35
   4   1  -1 1289.35 195.865   6
  -4  -1   1 1452.57 216.637  16
  -4   1   1 1263.69 195.046  16
  -4   1   1 1461.20 217.727  25
  -4  -1   1 1174.21 193.469  25
   4   1   0 1566.37 214.592   4
   4  -1   0 1326.10 189.486   4
  -4   1   0 1572.06 221.288  35
  -4  -1   0 1662.06 225.580  35
  -4   1   0 1686.89 227.154  16
   4   1   0 1436.51 203.716   6
  -4   1   0 1852.72 240.514  25
   4  -1   1 5807.13 392.360   4
  -4   1  -1 5780.77 411.309  35
  -4  -1  -1 6329.79 434.826  35
   4   1   1 5583.39 390.423   6
   4  -1   1 5682.78 382.852   6
  -4   1  -1 5848.83 401.304  16
  -4   1  -1 5963.70 420.993  25
  -4  -1  -1 6200.72 427.036  25
   4   1   1 5765.17 409.021   4
   4   1   2 4008.64 348.704   4
  -4   1  -2 4022.73 345.267  35
  -4  -1  -2 4587.09 370.884  35
  -4   1  -2 4118.85 332.206  27
  -4  -1  -2 4144.17 339.146  16
   4  -1   2 3907.82 321.785   6
  -4   1  -2 4194.80 341.395  16
  -4   1  -2 4073.57 350.880  25
  -4  -1  -2 4694.11 388.831  25
  -4   1  -3 2794.98 288.945  35
  -4  -1  -3 3458.86 327.809  35
  -4   1  -3 2535.93 266.557  27
  -4  -1  -3 3091.04 301.327  26
  -4  -1  -3 3166.11 301.149  16
  -4   1  -3 3017.27 301.709  16
  -4   1  -3 3436.19 332.912  25
  -4   1  -4-56.6424 137.032  35
  -4  -1  -4-56.9369 92.8138  35
  -4   1  -4-70.7628 98.5447  27
  -4  -1  -4 10.9885 112.920  26
  -4  -1  -4 17.2726 75.3663  16
  -4   1  -4-30.5036 70.3168  16
  -4   1  -5 8964.48 520.290  35
  -4  -1  -5 9549.35 527.969  35
  -4  -1  -5 8018.64 505.814  26
  -4   1  -5 8664.50 510.137  26
  -4  -1  -5 9133.12 517.563  16
  -4   1  -5 8591.06 516.240  16
  -4  -1  -6 14953.1 683.779  26
  -4   1  -6 14298.7 659.062  26
  -4  -1  -6 15636.7 675.633  16
  -4   1  -6 14641.5 678.251  16
  -4  -1  -6 15428.8 666.941  15
  -4  -1  -7 4765.42 397.397  26
  -4   1  -7 4377.61 376.124  26
  -4  -1  -7 4732.94 371.056  16
  -4  -1  -7 5009.51 397.067  15
  -4  -1  -8 901.080 191.148  26
  -4   1  -8 936.695 190.693  26
  -4  -1  -8 1042.10 190.762  15
  -4   1  -8 979.010 185.700  15
  -4  -1  -9 3965.66 365.958  26
  -4   1  -9 3447.84 344.948  26
  -4  -1  -9 3532.34 341.229  15
  -4   1  -9 3590.92 335.221  15
  -4  -1 -10 4039.89 368.168  26
  -4   1 -10 3878.80 355.065  26
  -4  -1 -10 4394.14 367.979  15
  -4   1 -10 3955.94 346.654  15
  -4  -1 -11 800.353 169.961  26
  -4   1 -11 982.810 186.076  26
  -4   1 -11 1038.50 173.803  16
  -4  -1 -11 889.453 174.606  15
  -4   1 -11 710.349 147.840  15
  -4  -1 -12 163.770 103.090  26
  -4   1 -12 101.696 87.7937  26
  -4  -1 -12 41.2627 72.4276  15
  -4   1 -12 122.957 83.4918  15
  -4  -1 -13 729.153 138.046  26
  -4   1 -13 923.654 152.854  26
  -4  -1 -13 966.667 159.978  15
  -4   1 -13 791.047 136.711  15
  -4  -1 -14 767.988 122.358  26
  -4   1 -14 631.535 114.241  26
  -4  -1 -14 718.177 119.547  15
  -4   1 -14 819.625 122.860  15
  -4   2  13 252.231 92.1357  20
  -4  -2  13 268.466 85.1988  24
  -4  -2  13 253.964 98.2522  22
  -4   2  12 796.220 144.944  20
  -4  -2  12 880.589 157.457  24
  -4   2  12 701.261 145.129  22
  -4  -2  12 432.979 124.502  22
  -4   2  11 9917.83 493.619  20
  -4  -2  11 10268.9 515.253  24
  -4   2  11 9382.54 507.839  22
  -4  -2  11 9637.22 500.335  22
  -4   2  10 1742.51 229.383  20
  -4  -2  10 1805.80 239.414  24
  -4   2  10 1775.80 242.849  22
  -4  -2  10 1816.11 246.104  22
  -4   2   9 2949.78 302.979  20
  -4  -2   9 2943.64 305.657  24
  -4   2   9 3265.77 327.772  22
  -4  -2   9 2854.06 309.716  22
  -4   2   8 5263.91 389.490  17
  -4  -2   8 5070.48 405.911  24
  -4   2   8 4264.96 381.650  22
  -4  -2   8 4707.05 401.010  22
  -4   2   7 38864.9 1054.05  17
  -4  -2   7 40023.6 1085.79  24
  -4   2   7 37827.5 1079.86  22
  -4  -2   7 36750.2 1086.80  22
  -4   2   6 12741.8 607.222  17
  -4  -2   6 13445.3 649.154  25
  -4   2   6 12277.6 614.379  22
  -4   2   5 676.009 151.997  17
  -4   2   5 668.224 181.465  16
  -4   2   5 648.125 164.379  25
  -4  -2   5 649.123 168.569  25
  -4   2   5 793.577 184.207  22
  -4  -2   4 25013.0 865.484  35
  -4   2   4 23724.7 822.962  17
  -4   2   4 22618.6 815.309  16
  -4   2   4 21849.1 837.483  25
  -4  -2   4 23110.5 806.388  25
  -4   2   4 25398.6 835.162  22
  -4  -2   3 42866.2 1130.73  35
  -4   2   3 40877.3 1071.42  17
  -4  -2   3 35996.9 1039.72  16
  -4   2   3 39119.6 1062.95  16
  -4   2   3 38846.6 1065.65  25
  -4  -2   3 38899.2 1053.77  25
  -4   2   2 387.324 116.666  35
  -4  -2   2 505.831 130.535  35
  -4   2   2 430.960 130.434  17
  -4  -2   2 371.298 128.905  16
  -4   2   2 399.223 117.111  16
  -4   2   2 538.222 145.506  25
  -4  -2   2 429.826 140.350  25
  -4   2   1 11966.6 594.719  35
  -4  -2   1 11781.6 599.631  35
  -4  -2   1 11019.9 559.661  16
  -4   2   1 11534.9 562.993  16
  -4   2   1 11264.4 574.826  25
  -4  -2   1 10898.5 552.621  25
  -4   2   0 37806.1 1045.32  35
  -4  -2   0 36937.0 1050.53  35
  -4  -2   0 34601.8 971.591  16
  -4   2   0 34838.1 976.514  16
  -4   2   0 36503.3 1009.62  25
  -4  -2   0 35891.7 1015.54  25
  -4   2  -1 7179.54 462.524  35
  -4  -2  -1 6913.89 460.973  35
  -4   2  -1 6449.58 418.351  27
  -4  -2  -1 6715.81 429.062  16
  -4   2  -1 6378.76 435.038  16
  -4   2  -1 6424.58 443.693  25
  -4  -2  -1 6337.12 432.490  25
  -4   2  -2 32869.7 988.882  35
  -4  -2  -2 33462.8 1010.02  35
  -4   2  -2 30603.3 907.220  27
  -4  -2  -2 34972.0 972.204  16
  -4   2  -2 31577.7 944.128  16
  -4   2  -2 34165.5 1000.29  25
  -4  -2  -2 32780.5 985.224  25
  -4   2  -3 47552.8 1175.31  35
  -4  -2  -3 48025.9 1201.81  35
  -4   2  -3 43887.4 1101.28  27
  -4  -2  -3 46117.3 1137.41  26
  -4  -2  -3 50271.3 1168.45  16
  -4   2  -3 47746.6 1186.67  16
  -4   2  -3 48261.1 1179.90  25
  -4  -2  -4 24637.7 873.836  35
  -4   2  -4 23629.8 818.094  27
  -4  -2  -4 22512.5 816.900  26
  -4  -2  -4 24735.5 826.385  16
  -4   2  -4 23876.4 853.857  16
  -4   2  -4 24647.8 853.158  25
  -4  -2  -5-47.4355 110.247  35
  -4   2  -5 63.0918 87.1658  27
  -4  -2  -5 65.1754 99.6131  26
  -4   2  -5-9.67832 84.8370  26
  -4  -2  -5 114.305 85.0831  16
  -4   2  -5-19.3530 100.388  25
  -4  -2  -5 185.312 123.948  15
  -4   2  -6 7073.22 455.154  27
  -4  -2  -6 6292.95 451.064  26
  -4   2  -6 7243.53 467.722  26
  -4  -2  -6 6847.07 455.990  15
  -4  -2  -7 28857.5 965.662  26
  -4   2  -7 28952.7 953.834  26
  -4  -2  -7 29506.0 947.381  15
  -4  -2  -8 3220.23 336.703  26
  -4   2  -8 3554.07 349.361  26
  -4  -2  -8 3525.40 341.373  15
  -4  -2  -9 9.01908 85.0467  26
  -4   2  -9 130.155 104.166  26
  -4  -2  -9-23.9683 89.4590  15
  -4   2  -9 13.2862 77.7760  15
  -4  -2 -10 701.667 163.109  26
  -4   2 -10 916.934 184.443  26
  -4  -2 -10 590.971 149.307  15
  -4   2 -10 1186.40 199.236  15
  -4  -2 -11 2595.49 283.450  26
  -4   2 -11 2788.40 291.794  26
  -4  -2 -11 2433.21 270.052  15
  -4   2 -11 2247.52 249.618  15
  -4  -2 -12 53.1638 84.5853  26
  -4   2 -12-59.2901 72.1510  26
  -4   2 -12-11.5187 73.7651  16
  -4  -2 -12 131.704 93.1601  15
  -4   2 -12-87.5610 95.7507  15
  -4  -2 -13 299.366 96.6229  26
  -4   2 -13 382.761 109.720  26
  -4  -2 -13 298.098 99.7691  15
  -4   2 -13 384.028 104.554  15
  -4   2 -14 312.659 90.3997  26
  -4  -2 -14 155.286 70.8662  15
  -4   2 -14 299.608 68.4271  15
  -4   3  13 1948.47 181.040  20
  -4   3  13 1829.49 179.901  19
  -4  -3  13 1861.41 190.118  24
  -4  -3  13 1518.11 162.059  22
  -4   3  12 1471.38 180.025  20
  -4  -3  12 1455.45 198.036  24
  -4  -3  12 1384.92 184.339  22
  -4  -3  11 1270.67 189.982  24
  -4   3  11 1310.80 191.438  20
  -4   3  11 1068.79 192.737  22
  -4  -3  11 1061.98 185.214  22
  -4   3  10 368.084 119.286  20
  -4  -3  10 493.277 149.660  24
  -4   3  10 358.351 140.024  22
  -4  -3  10 331.070 111.918  22
  -4  -3   9 6919.12 465.005  24
  -4   3   9 6348.16 452.657  22
  -4  -3   9 7374.67 479.936  22
  -4  -3   8-117.773 119.719  24
  -4   3   8-0.57522 101.416  22
  -4  -3   8 136.181 112.353  22
  -4   3   7 8611.61 506.090  17
  -4  -3   7 8399.23 524.047  24
  -4   3   7 8574.23 523.377  22
  -4   3   6 20.5324 83.7518  17
  -4  -3   6 25.5644 103.566  24
  -4  -3   6-89.5499 113.526  23
  -4   3   6-75.4958 135.227  22
  -4   3   5 18281.1 731.306  17
  -4   3   5 17733.6 725.628  16
  -4   3   5 16684.5 736.499  25
  -4  -3   5 17674.0 723.740  25
  -4  -3   5 16806.4 718.362  23
  -4   3   5 17658.0 720.191  22
  -4  -3   4 3178.74 316.463  35
  -4   3   4 2956.91 299.273  17
  -4   3   4 2664.15 285.943  16
  -4   3   4 2886.16 312.506  25
  -4  -3   4 2749.51 294.365  25
  -4  -3   4 2768.53 292.930  23
  -4  -3   3 25727.6 890.736  35
  -4   3   3 24427.2 788.727  19
  -4   3   3 25134.3 858.383  17
  -4  -3   3 22339.2 826.462  16
  -4   3   3 24869.9 849.468  16
  -4   3   3 24024.0 846.302  25
  -4  -3   3 25023.8 839.873  25
  -4  -3   3 24536.5 824.460  23
  -4  -3   2 379.725 124.923  35
  -4   3   2 409.786 137.025  17
  -4  -3   2 327.568 113.950  16
  -4   3   2 230.401 95.8986  16
  -4   3   2 404.434 128.441  25
  -4  -3   2 233.465 104.975  25
  -4   3   1 5352.18 389.180  17
  -4   3   1 5549.03 377.599  27
  -4  -3   1 5717.20 426.923  35
  -4  -3   1 4995.34 382.824  16
  -4   3   1 5399.61 393.640  16
  -4   3   1 5266.91 393.437  25
  -4  -3   1 4796.54 376.441  25
  -4  -3   0 1558.28 225.999  35
  -4   3   0 1532.83 228.174  17
  -4   3   0 1648.93 214.624  27
  -4  -3   0 1281.29 190.005  16
  -4   3   0 1266.72 200.617  16
  -4   3   0 1383.95 199.812  25
  -4  -3   0 1551.62 221.851  25
  -4  -3  -1 7893.91 502.343  35
  -4   3  -1 7473.44 460.658  17
  -4   3  -1 7422.43 449.398  27
  -4  -3  -1 6776.99 444.380  16
  -4   3  -1 7750.83 473.715  16
  -4   3  -1 8292.21 488.903  25
  -4  -3  -1 7362.97 470.453  25
  -4  -3  -2 14582.5 683.795  35
  -4   3  -2 16819.2 664.338  17
  -4   3  -2 14105.0 624.910  27
  -4  -3  -2 17008.9 677.504  16
  -4   3  -2 15201.0 673.634  16
  -4   3  -2 15975.1 682.992  25
  -4  -3  -3 17359.6 732.421  35
  -4   3  -3 16600.7 685.875  27
  -4   3  -3 16051.5 699.980  16
  -4   3  -3 17897.4 718.697  25
  -4  -3  -4 1101.14 205.930  35
  -4   3  -4 1331.36 210.487  27
  -4  -3  -4 1078.20 189.878  26
  -4   3  -4 1072.37 198.960  16
  -4   3  -4 1276.96 211.210  25
  -4  -3  -4 1145.99 202.300  15
  -4  -3  -5 1324.36 213.445  35
  -4   3  -5 1591.40 224.197  27
  -4  -3  -5 1372.53 220.916  26
  -4   3  -5 1353.37 224.698  25
  -4  -3  -5 1487.57 223.850  15
  -4   3  -6 27224.1 891.744  27
  -4  -3  -6 25048.6 896.774  26
  -4   3  -6 25762.3 883.180  26
  -4   3  -6 26940.4 887.765  25
  -4  -3  -6 24722.6 864.278  15
  -4  -3  -7 49990.1 1280.40  26
  -4   3  -7 52358.7 1263.46  26
  -4  -3  -7 49370.0 1248.01  15
  -4  -3  -8 3671.59 356.459  26
  -4   3  -8 3336.95 331.153  26
  -4  -3  -8 3496.53 345.000  15
  -4  -3  -9 3449.97 344.595  26
  -4   3  -9 3193.51 327.942  26
  -4  -3  -9 3237.50 327.181  15
  -4  -3 -10 4495.35 379.488  26
  -4   3 -10 3631.70 334.201  26
  -4  -3 -10 4047.10 353.252  15
  -4   3 -10 3749.35 321.994  15
  -4  -3 -11 26735.9 861.494  26
  -4   3 -11 25845.1 837.140  26
  -4  -3 -11 28528.9 878.517  15
  -4   3 -11 27291.3 820.047  15
  -4  -3 -12 1334.59 193.815  26
  -4   3 -12 1274.15 188.306  26
  -4  -3 -12 1250.18 186.875  15
  -4   3 -12 1266.48 180.828  15
  -4   3 -13 287.639 97.9028  26
  -4   3 -13 139.134 74.3702  16
  -4  -3 -13 193.189 83.5961  15
  -4   3 -13 187.981 76.5486  15
  -4   3 -14-74.2936 62.5329  26
  -4  -3 -14 111.822 61.3231  15
  -4   4  13 67.4554 64.7311  20
  -4   4  13-9.99994 53.0075  19
  -4  -4  13 90.9247 66.6215  24
  -4   4  12-102.867 100.202  20
  -4   4  12 39.8069 63.9900  19
  -4  -4  12-156.130 102.810  24
  -4  -4  12 37.8772 76.6826  22
  -4   4  11 2418.75 234.788  20
  -4  -4  11 2365.74 261.333  24
  -4  -4  11 2090.25 236.921  22
  -4   4  10 4011.36 316.721  20
  -4  -4  10 3655.90 332.166  24
  -4   4  10 3464.59 317.177  22
  -4  -4  10 3501.54 317.443  22
  -4  -4   9-117.675 120.667  24
  -4   4   9-51.9309 104.008  22
  -4  -4   9 17.2336 106.276  22
  -4  -4   8 242.953 107.418  24
  -4   4   8 378.367 145.325  22
  -4  -4   8 437.922 146.859  22
  -4  -4   7 9403.03 546.255  24
  -4  -4   7 8641.67 521.432  23
  -4   4   7 8985.64 535.023  22
  -4   4   6 2339.98 285.300  17
  -4  -4   6 2882.89 319.203  24
  -4  -4   6 2727.08 312.932  23
  -4   4   6 2658.66 299.439  22
  -4   4   5 2308.16 280.338  17
  -4  -4   5 2207.26 280.059  23
  -4   4   5 2721.56 298.154  22
  -4  -4   4 2531.14 286.785  35
  -4   4   4 1990.17 243.351  19
  -4   4   4 2442.08 292.540  17
  -4   4   4 2602.99 277.637  16
  -4   4   4 2441.43 305.029  25
  -4  -4   4 2503.07 288.129  23
  -4  -4   3 7212.85 482.978  35
  -4   4   3 6935.73 436.643  19
  -4   4   3 7494.56 470.198  17
  -4   4   3 7209.31 456.884  16
  -4   4   3 6693.35 476.000  25
  -4  -4   3 6952.74 463.087  23
  -4  -4   2 226.797 97.6836  35
  -4   4   2 182.902 85.1414  19
  -4   4   2 200.391 111.133  17
  -4  -4   2 359.434 143.766  16
  -4   4   2 113.341 93.5341  16
  -4   4   2 345.881 138.614  25
  -4  -4   2 149.043 109.316  25
  -4  -4   2 190.823 125.277  23
  -4  -4   1 230.828 126.252  35
  -4   4   1 130.369 97.4963  17
  -4   4   1 268.615 110.197  27
  -4  -4   1 115.878 108.918  16
  -4   4   1 134.041 116.036  16
  -4   4   1 125.244 88.6993  25
  -4  -4   1-1.22981 109.947  25
  -4  -4   0 7219.79 485.266  35
  -4   4   0 7243.87 452.274  17
  -4   4   0 7281.17 444.896  27
  -4  -4   0 7684.26 471.586  16
  -4   4   0 7042.55 455.017  16
  -4   4   0 8030.69 481.232  25
  -4  -4   0 7381.32 457.497  25
  -4  -4  -1 5387.80 423.287  35
  -4   4  -1 5485.65 396.055  17
  -4   4  -1 5121.11 377.173  27
  -4  -4  -1 5390.78 389.973  16
  -4   4  -1 5396.73 409.531  16
  -4   4  -1 6200.89 423.102  25
  -4  -4  -1 5297.16 398.618  25
  -4  -4  -2 399.091 137.024  35
  -4   4  -2 338.138 121.021  17
  -4   4  -2 377.388 132.042  27
  -4   4  -2 151.261 95.6189  16
  -4   4  -2 219.916 119.853  25
  -4  -4  -3 3165.51 332.103  35
  -4   4  -3 2865.80 297.538  27
  -4   4  -3 2313.86 284.201  16
  -4   4  -3 3225.91 311.166  25
  -4  -4  -4 130.583 92.4157  35
  -4  -4  -4-95.2667 120.386  34
  -4   4  -4 100.484 97.7858  27
  -4  -4  -4-63.7566 105.397  15
  -4  -4  -5 2593.71 297.207  35
  -4  -4  -5 2391.21 274.725  34
  -4   4  -5 1883.51 251.772  27
  -4  -4  -5 2197.51 270.197  26
  -4  -4  -5 2016.44 260.224  15
  -4   4  -6 1176.19 203.082  27
  -4  -4  -6 952.087 188.339  26
  -4  -4  -6 1048.69 194.850  15
  -4   4  -7 64.7735 79.2395  27
  -4  -4  -7 2.25120 110.617  26
  -4   4  -7 21.7710 88.2745  26
  -4  -4  -7-4.51204 87.3418  15
  -4   4  -8 1187.13 198.398  27
  -4  -4  -8 909.933 194.768  26
  -4   4  -8 1149.03 203.162  26
  -4  -4  -8 856.209 185.066  15
  -4  -4  -9-36.0724 78.8968  26
  -4   4  -9 43.4848 78.9879  26
  -4  -4  -9 120.244 100.811  15
  -4  -4 -10 22.8049 85.3568  26
  -4   4 -10 88.5051 89.5270  26
  -4  -4 -10-16.3774 90.8948  15
  -4   4 -11 3466.90 310.192  26
  -4  -4 -11 3782.88 322.741  15
  -4   4 -12-18.7476 73.2083  26
  -4  -4 -12 54.7247 68.8927  15
  -4   4 -12 18.0214 57.7855  15
  -4   4 -13 1608.49 182.552  26
  -4   4 -13 1430.31 162.382  16
  -4  -4 -13 1745.11 190.417  15
  -4   4 -13 1438.05 153.356  15
  -4   5  13 5328.01 260.175  19
  -4  -5  13 5789.03 290.583  24
  -4   5  12 1466.73 161.769  20
  -4   5  12 1347.15 162.053  19
  -4  -5  12 1146.09 159.718  24
  -4  -5  12 1119.52 154.979  22
  -4   5  11 138.768 73.0549  20
  -4   5  11 252.391 103.756  19
  -4  -5  11-41.7055 98.0697  24
  -4  -5  11 152.080 93.1821  22
  -4   5  10 1723.91 221.761  19
  -4  -5  10 1598.29 225.927  24
  -4  -5  10 1372.97 204.220  22
  -4   5   9 1280.72 200.591  19
  -4  -5   9 1564.82 229.205  24
  -4  -5   9 1174.37 203.951  22
  -4   5   8 617.116 142.672  19
  -4   5   8 1072.54 239.082  17
  -4  -5   8 810.680 186.919  24
  -4   5   8 636.662 163.600  22
  -4  -5   8 775.992 176.567  22
  -4   5   7 320.356 118.986  19
  -4  -5   7 333.535 141.824  24
  -4  -5   7 473.328 152.264  23
  -4   5   7 501.013 143.931  22
  -4   5   6 2733.66 289.152  19
  -4  -5   6 2525.32 292.212  23
  -4   5   6 3313.30 326.305  22
  -4   5   5 1117.27 193.781  19
  -4   5   5 1494.70 191.571  17
  -4  -5   5 992.661 207.941  23
  -4  -5   4 525.911 141.982  35
  -4   5   4 791.176 166.283  19
  -4   5   4 579.158 158.892  17
  -4  -5   4 838.991 173.726  23
  -4  -5   3 2125.90 268.633  35
  -4   5   3 1626.84 220.908  19
  -4   5   3 1691.14 243.185  17
  -4   5   3 1723.62 251.879  25
  -4  -5   3 1747.70 249.357  23
  -4  -5   2 9668.55 561.823  35
  -4   5   2 9563.23 497.605  18
  -4   5   2 9282.09 529.447  17
  -4   5   2 10145.7 535.717  16
  -4   5   2 9928.97 560.036  25
  -4   5   2 9557.68 508.225  19
  -4  -5   2 9074.86 525.122  23
  -4  -5   1 892.458 166.187  35
  -4   5   1 854.295 166.807  19
  -4   5   1 767.155 154.770  18
  -4   5   1 1032.30 193.018  17
  -4   5   1 839.684 167.214  27
  -4   5   1 1120.31 197.987  16
  -4   5   1 857.176 178.323  25
  -4  -5   0 510.322 152.900  35
  -4   5   0 360.119 108.062  18
  -4   5   0 699.357 156.602  17
  -4   5   0 702.350 166.351  27
  -4  -5   0 617.348 155.485  16
  -4   5   0 578.818 155.712  16
  -4   5   0 812.219 179.243  25
  -4  -5   0 468.366 144.678  25
  -4  -5  -1 1228.42 216.185  35
  -4   5  -1 1265.24 184.691  18
  -4   5  -1 1602.25 234.834  17
  -4   5  -1 1241.92 201.737  27
  -4   5  -1 1270.77 207.797  16
  -4   5  -1 1497.76 218.449  25
  -4  -5  -1 1246.56 209.457  25
  -4  -5  -2 5766.00 439.406  35
  -4   5  -2 5681.00 386.970  18
  -4   5  -2 6094.07 423.474  17
  -4   5  -2 5827.91 416.748  27
  -4   5  -2 5879.18 439.270  16
  -4  -5  -2 5840.83 428.927  25
  -4  -5  -3 2327.47 281.345  34
  -4   5  -3 2279.91 260.711  18
  -4   5  -3 2522.48 279.443  27
  -4   5  -3 2051.75 273.110  16
  -4  -5  -3 2471.18 297.654  35
  -4  -5  -4 4686.76 397.507  35
  -4  -5  -4 4198.22 366.522  34
  -4   5  -4 4236.90 347.826  18
  -4   5  -4 4196.43 356.822  27
  -4  -5  -5 8081.42 509.770  35
  -4  -5  -5 8012.67 498.621  34
  -4   5  -5 7859.75 492.825  27
  -4  -5  -5 7012.29 470.749  15
  -4  -5  -6 5087.75 397.933  34
  -4   5  -6 5876.76 423.463  27
  -4  -5  -6 4592.62 392.796  15
  -4  -5  -7 10041.9 551.482  34
  -4   5  -7 10314.4 552.375  27
  -4   5  -7 10064.0 546.973  26
  -4  -5  -7 9060.96 535.009  15
  -4   5  -8 5366.00 387.333  27
  -4   5  -8 4586.59 371.444  26
  -4  -5  -8 4597.14 386.877  15
  -4   5  -9 3469.31 303.622  27
  -4   5  -9 3049.25 304.683  26
  -4  -5  -9 3385.74 325.578  15
  -4   5 -10 4922.86 371.137  26
  -4  -5 -10 4770.34 373.813  15
  -4   5 -11 2176.75 240.985  26
  -4  -5 -11 2114.28 243.887  15
  -4   5 -12 4753.19 319.412  26
  -4  -5 -12 4853.54 323.974  15
   4   5  13 590.508 116.799  13
  -4   5 -13 713.248 121.463  26
  -4   5 -13 639.050 114.407  16
  -4   6  12-36.7846 61.7173  19
  -4  -6  12 5.35534 72.5350  24
  -4   6  11 66.7029 77.5471  19
  -4  -6  11 24.0015 93.8681  24
  -4  -6  11 150.562 89.8244  22
  -4   6  10 5852.48 368.966  19
  -4  -6  10 5580.15 381.323  24
  -4  -6  10 5630.00 369.530  22
  -4   6   9 9228.06 486.806  19
  -4  -6   9 9512.03 520.433  24
  -4  -6   9 9431.21 506.271  22
  -4   6   8 131.151 107.724  19
  -4  -6   8 55.6093 91.5117  24
  -4   6   7 1777.80 234.279  19
  -4   6   7 2286.06 311.434  17
  -4  -6   7 1902.52 267.081  24
  -4  -6   7 2204.77 274.681  23
  -4   6   6 4333.53 362.902  19
  -4   6   6 3806.20 367.132  17
  -4  -6   6 4183.10 384.622  23
  -4   6   5 22524.0 807.239  19
  -4   6   5 21980.4 814.239  17
  -4  -6   5 21902.4 831.237  23
  -4  -6   4 5232.74 409.313  35
  -4   6   4 4772.81 375.830  19
  -4  -6   4 4583.18 397.422  23
  -4  -6   3 696.078 166.628  35
  -4   6   3 925.933 175.455  19
  -4  -6   3 839.645 182.942  23
  -4  -6   2 47.7768 84.5983  35
  -4   6   2 2.26399 77.6244  19
  -4   6   2 29.5797 89.7757  18
  -4   6   2 30.7212 98.9404  25
  -4  -6   2-75.0996 95.8770  23
  -4  -6   1 5970.84 453.653  35
  -4   6   1 5741.24 402.142  19
  -4   6   1 5131.75 377.314  18
  -4   6   1 5931.98 431.779  17
  -4   6   1 6047.41 410.088  27
  -4   6   1 6550.08 454.801  25
  -4  -6   0 8361.71 539.980  35
  -4   6   0 8800.26 487.196  19
  -4   6   0 8987.04 493.949  18
  -4   6   0 8961.07 526.146  17
  -4   6   0 8957.03 500.800  27
  -4   6   0 9273.43 516.309  16
  -4   6  -1 294.765 117.742  19
  -4  -6  -1 393.905 142.053  35
  -4   6  -1 208.225 102.529  18
  -4   6  -1 720.666 167.662  17
  -4   6  -1 349.616 122.474  27
  -4   6  -1 414.259 146.303  16
  -4  -6  -2 206.999 131.297  35
  -4   6  -2 102.261 94.1152  18
  -4   6  -2 258.909 109.068  27
  -4   6  -2 371.730 140.952  16
  -4  -6  -2 259.996 117.494  25
  -4  -6  -3 1667.09 244.154  35
  -4  -6  -3 1280.96 215.483  34
   4   6   3 1703.73 228.664  13
  -4   6  -3 1600.79 227.171  18
  -4   6  -3 1649.93 230.347  27
  -4   6  -3 1521.83 224.122  16
   4   6   4 2460.02 272.153  13
  -4  -6  -4 2455.26 292.800  35
  -4  -6  -4 2051.07 267.638  34
  -4   6  -4 2397.07 268.302  18
  -4   6  -4 2538.74 288.221  27
  -4  -6  -5 95.2064 102.471  35
   4   6   5 25.9365 94.5833  13
  -4  -6  -5 8.04478 88.9140  34
  -4   6  -5-44.9350 115.921  27
  -4  -6  -6 487.540 157.176  34
  -4   6  -6 229.239 94.4843  27
  -4  -6  -7 2651.01 290.481  34
  -4   6  -7 3054.96 302.466  27
  -4  -6  -7 2719.20 304.624  15
  -4  -6  -8 234.558 107.781  34
  -4   6  -8 143.015 72.7336  27
  -4   6  -8 51.1440 81.6517  26
  -4  -6  -8 173.413 106.237  15
  -4  -6  -9 495.330 140.817  34
  -4   6  -9 404.825 129.591  27
  -4   6  -9 497.733 133.957  26
  -4  -6  -9 375.169 113.115  15
  -4   6 -10 1852.48 221.335  26
  -4  -6 -10 1522.95 211.503  15
   4   6  11 1576.11 201.814  13
  -4   6 -11 1513.16 190.033  26
   4   6  12 10.0735 74.6097  13
  -4   6 -12-71.3621 82.0981  26
   4   6  13 16.7270 63.9526  13
  -4   6 -13-49.1633 60.3505  26
  -4   6 -13-77.5392 67.0366  16
  -4   7  12 376.801 76.5687  19
  -4  -7  12 384.927 92.9875  24
  -4   7  11-0.31478 59.7464  19
  -4  -7  11 93.2585 84.5829  24
  -4  -7  11 116.012 72.7651  22
  -4   7  10 158.164 87.7191  19
  -4  -7  10 135.955 90.5691  24
  -4  -7  10 256.063 95.6442  22
  -4   7   9 6201.55 385.642  19
  -4  -7   9 6303.80 414.947  24
  -4  -7   9 6101.69 391.418  22
  -4   7   8 4923.78 364.844  19
  -4  -7   8 4566.44 370.808  24
  -4   7   7-33.7695 101.481  19
  -4  -7   7 42.0521 95.1475  24
  -4  -7   7 33.1290 99.4154  23
  -4   7   6 1711.48 237.000  19
  -4   7   6 2132.98 331.364  17
  -4  -7   6 1523.68 238.796  23
  -4  -7   5 4087.42 352.854  35
  -4   7   5 3628.84 333.548  19
  -4   7   5 3793.04 388.243  17
  -4  -7   5 3891.20 364.619  23
  -4  -7   4 13089.3 646.678  35
  -4   7   4 12589.5 607.664  19
  -4   7   4 11753.6 606.057  17
  -4  -7   4 11936.3 619.253  23
  -4  -7   3 4176.14 382.159  35
  -4   7   3 4557.82 365.773  19
  -4   7   3 4345.50 355.433  18
  -4   7   3 3048.52 324.458  17
  -4  -7   3 4432.90 393.177  23
  -4  -7   2 6887.53 486.567  35
  -4   7   2 6800.59 445.279  19
  -4   7   2 6721.18 432.488  18
  -4   7   2 5072.53 396.224  17
  -4  -7   2 6210.98 455.842  23
  -4  -7   1 241.695 113.948  35
  -4   7   1 222.766 107.328  19
  -4   7   1-8.59405 130.921  18
  -4   7   1 267.734 114.270  27
  -4  -7   0 2640.69 311.755  35
  -4   7   0 2907.86 297.578  19
  -4   7   0 2775.92 283.047  18
  -4   7   0 1869.14 233.072  17
  -4   7   0 2736.55 283.807  27
  -4  -7  -1 3229.80 340.163  35
  -4   7  -1 3334.14 309.963  18
  -4   7  -1 2492.26 274.332  17
  -4   7  -1 3099.12 310.044  27
  -4   7  -1 3456.39 327.735  16
  -4  -7  -2 4998.49 418.290  35
  -4   7  -2 4617.84 366.000  18
  -4   7  -2 4498.80 376.016  27
  -4   7  -2 5251.31 402.867  16
   4   7   3 327.684 118.449  13
  -4  -7  -3 342.372 139.590  35
  -4  -7  -3 235.488 117.431  34
  -4   7  -3 187.092 110.305  18
  -4   7  -3 126.339 91.5421  27
  -4   7  -3 277.543 106.748  16
  -4  -7  -4 170.028 97.2564  35
   4   7   4 158.385 92.0042  13
  -4  -7  -4 101.315 98.7275  34
  -4   7  -4 225.539 126.002  18
  -4   7  -4 177.934 104.091  27
  -4   7  -4 62.4760 86.8082  16
  -4  -7  -5-157.393 99.8592  35
   4   7   5 74.0724 99.7451  13
  -4  -7  -5 51.2256 97.0673  34
  -4   7  -5-64.1454 124.025  27
   4   7   6 23.2321 92.1998  13
  -4  -7  -6 2.11019 93.6666  34
  -4   7  -6-72.0444 102.342  27
   4   7   7 80.1119 101.643  13
  -4  -7  -7 112.512 100.671  34
  -4   7  -7 53.9381 73.9408  27
   4   7   8 5.38516 99.1548  13
  -4  -7  -8 28.1263 101.733  34
  -4   7  -8-14.6931 96.5064  27
   4   7   9 152.110 94.5657  13
  -4  -7  -9-21.8876 90.0802  34
  -4   7  -9 71.3025 76.1108  27
  -4   7  -9 116.345 84.4994  26
   4   7  10 638.130 150.025  13
  -4  -7 -10 634.692 134.354  34
  -4   7 -10 443.080 112.785  26
   4   7  11-70.9505 98.5152  13
  -4   7 -11 6.04182 71.0857  26
   4   7  12 9.76039 80.3493  13
  -4   7 -12 81.6991 62.5474  26
  -4   7 -12 214.981 81.6160  16
  -4   8  11 880.973 119.816  19
  -4  -8  11 748.088 128.252  24
  -4   8  10 37.5504 71.9920  19
  -4  -8  10 116.963 75.7576  24
  -4   8   9-13.1080 76.8793  19
  -4  -8   9 90.2939 92.0651  24
  -4  -8   9 21.0495 80.7894  22
  -4   8   8 691.211 140.945  19
  -4  -8   8 825.006 175.110  24
  -4   8   7 2634.57 272.142  19
  -4  -8   7 2442.20 273.397  24
  -4  -8   7 2516.18 283.484  23
  -4   8   6 250.790 108.605  19
  -4  -8   6 320.279 133.104  23
  -4  -8   5 7119.87 456.752  35
  -4   8   5 6475.71 430.909  19
  -4  -8   5 5762.16 430.436  23
  -4  -8   4 10372.1 567.617  35
  -4   8   4 10594.5 550.915  19
  -4   8   4 10353.8 533.867  18
  -4   8   4 10326.0 582.841  17
  -4  -8   4 9847.16 564.496  23
  -4  -8   3 445.928 136.728  35
  -4   8   3 605.886 159.734  19
  -4   8   3 677.783 165.619  18
  -4   8   3 613.082 252.887  17
  -4  -8   3 695.001 172.695  23
  -4  -8   2 2048.38 276.023  35
  -4   8   2 1715.51 236.081  19
  -4   8   2 1612.03 218.754  18
  -4   8   2 1729.05 304.834  17
  -4  -8   2 1884.09 276.086  23
  -4  -8   1 15749.9 740.932  35
  -4   8   1 14942.1 649.386  19
  -4   8   1 15247.1 652.448  18
  -4   8   1 14650.8 671.997  17
  -4   8   1 15185.6 638.116  27
  -4  -8   0 20424.5 838.329  35
  -4   8   0 20363.2 752.786  18
  -4   8   0 20055.9 772.544  17
  -4   8   0 20200.2 752.482  27
  -4  -8  -1 4615.64 405.561  35
  -4   8  -1 4252.38 352.443  18
  -4   8  -1 5166.25 417.339  17
  -4   8  -1 4611.68 370.381  27
   4   8   2 1218.24 190.740  13
  -4  -8  -2 1392.58 240.823  35
  -4   8  -2 1431.66 216.363  18
  -4   8  -2 1179.24 194.701  27
  -4   8  -2 1471.18 213.323  16
   4   8   3 4412.90 357.327  13
  -4  -8  -3 4503.61 397.694  35
  -4  -8  -3 3719.92 358.648  34
  -4   8  -3 4299.70 354.635  18
  -4   8  -3 4234.19 357.517  27
  -4   8  -3 4894.06 384.044  16
   4   8   4 1022.91 193.315  13
  -4  -8  -4 668.717 165.773  35
  -4  -8  -4 728.721 170.262  34
  -4   8  -4 1000.58 180.228  18
  -4   8  -4 899.520 180.405  27
  -4   8  -4 787.947 170.564  16
   4   8   5 7595.69 469.736  13
  -4  -8  -5 8124.11 505.414  35
  -4  -8  -5 7059.15 475.471  34
  -4   8  -5 8131.12 488.774  27
  -4   8  -5 7924.81 482.343  16
   4   8   6 971.139 177.018  13
  -4  -8  -6 818.512 182.380  34
  -4   8  -6 937.431 181.225  27
   4   8   7 275.711 121.735  13
  -4  -8  -7 593.914 155.732  34
  -4   8  -7 475.549 133.744  27
   4   8   8 1830.11 233.785  13
  -4  -8  -8 1951.78 238.165  34
  -4   8  -8 2150.36 235.692  27
   4   8   9 2371.49 244.790  13
  -4  -8  -9 1793.99 220.134  34
  -4   8  -9 2020.66 217.506  27
   4   8  10 254.345 105.549  13
  -4  -8 -10 303.744 107.552  34
  -4   8 -10 200.420 80.6094  26
   4   8  11 60.9810 72.2718  13
  -4   8 -11-33.8798 62.4269  26
  -4   8 -11-8.55971 68.8909  16
   4   8  12 2.88816 58.7055  13
  -4   8 -12 6.56274 52.4694  16
  -4   9  10-6.76397 55.0372  19
  -4   9  10-54.9780 57.4964  18
  -4  -9  10-12.3625 70.5697  24
  -4   9   9 5989.07 333.531  19
  -4  -9   9 6014.86 356.811  24
  -4  -9   9 5470.07 313.350  22
  -4   9   8 1078.90 168.380  19
  -4  -9   8 1044.31 180.873  24
  -4  -9   8 1206.31 176.390  22
  -4   9   7 2347.46 245.416  19
  -4  -9   7 2640.82 276.750  24
  -4  -9   7 2434.60 272.279  23
  -4   9   6 1873.21 221.860  19
  -4   9   6 1848.61 229.563  18
  -4  -9   6 1704.21 236.148  23
  -4  -9   5 15470.4 644.635  35
  -4   9   5 15876.5 647.143  19
  -4   9   5 16087.9 642.232  18
  -4  -9   5 15990.9 687.565  23
  -4  -9   4 1957.76 250.541  35
  -4   9   4 1919.66 248.939  19
  -4   9   4 1936.21 240.129  18
  -4  -9   4 1937.76 259.953  23
  -4  -9   3 19785.3 786.021  35
  -4   9   3 19684.9 736.870  19
  -4   9   3 19430.2 726.300  18
  -4   9   3 19919.0 791.541  17
  -4  -9   3 19081.8 770.472  23
  -4  -9   2 5022.54 411.455  35
  -4   9   2 5050.37 382.033  19
  -4   9   2 4842.31 368.485  18
  -4   9   2 5835.70 492.122  17
  -4  -9   2 4920.80 404.280  23
  -4  -9   1 4121.82 381.874  35
  -4   9   1 3410.65 318.814  18
  -4   9   1 3855.06 325.513  27
  -4  -9   1 4153.77 373.710  23
  -4  -9   0 8047.13 538.627  35
  -4   9   0 6728.31 438.532  18
  -4   9   0 8343.07 522.165  17
  -4   9   0 6793.40 438.815  27
  -4  -9  -1 41194.7 1191.58  35
  -4   9  -1 45629.6 1118.01  18
  -4   9  -1 46881.4 1120.33  17
  -4   9  -1 43355.1 1106.71  27
   4   9   2 5091.25 380.220  13
  -4  -9  -2 5290.36 430.204  35
  -4   9  -2 5094.60 385.258  18
  -4   9  -2 5335.39 400.515  27
   4   9   3 690.428 164.309  13
  -4  -9  -3 575.121 164.666  35
  -4   9  -3 405.951 109.464  18
  -4   9  -3 548.592 146.138  27
   4   9   4 21841.9 765.217  13
  -4  -9  -4 19772.4 786.520  35
  -4  -9  -4 19185.8 768.935  34
  -4   9  -4 19925.0 735.381  18
  -4   9  -4 20339.5 759.987  27
  -4   9  -4 22019.7 764.521  16
   4   9   5 31197.2 906.942  13
  -4  -9  -5 28794.0 909.338  35
  -4  -9  -5 27117.5 893.500  34
  -4   9  -5 31305.4 936.345  27
  -4   9  -5 29375.1 882.445  16
   4   9   6 2051.04 248.630  13
  -4  -9  -6 1966.98 249.481  34
  -4   9  -6 2487.46 270.643  27
  -4   9  -6 2349.42 256.308  16
   4   9   7 4083.15 326.251  13
  -4  -9  -7 4146.64 341.390  34
  -4   9  -7 4506.07 336.171  27
  -4   9  -7 4467.06 337.296  16
   4   9   8 1275.22 185.444  13
  -4  -9  -8 1059.97 180.346  34
  -4   9  -8 1502.60 194.645  27
   4   9   9 7009.33 382.951  13
  -4  -9  -9 7059.01 385.662  34
  -4   9  -9 7050.14 363.243  27
  -4   9  -9 6983.88 382.162  16
   4   9  10 161.160 89.4031  13
  -4  -9 -10-58.5951 64.2367  34
  -4   9 -10 176.673 80.7797  16
   4   9  11 3101.66 209.755  13
  -4   9 -11 2687.94 200.694  16
  -4  10   9 43.5934 63.6267  19
  -4  10   9 67.1258 68.7908  18
  -4 -10   9 9.51753 66.8901  24
  -4  10   8 4512.51 287.836  19
  -4  10   8 4492.23 285.390  18
  -4 -10   8 4462.80 307.090  24
  -4 -10   8 3827.48 262.047  22
  -4  10   7 4720.38 318.364  19
  -4  10   7 4863.43 314.760  18
  -4 -10   7 4439.08 330.677  24
  -4  10   6 3789.34 298.396  19
  -4  10   6 3954.90 306.024  18
  -4 -10   6 3672.49 314.970  23
  -4 -10   5 5804.08 374.402  35
  -4  10   5 6657.90 410.550  19
  -4  10   5 6350.86 391.548  18
  -4 -10   5 5616.71 398.796  23
  -4 -10   4 111.824 101.892  35
  -4  10   4 85.8365 89.7641  19
  -4  10   4 42.9572 82.4456  18
  -4 -10   4 220.984 121.575  23
  -4 -10   3 234.616 124.373  35
  -4  10   3 117.743 93.4095  18
  -4 -10   3 28.7184 89.8210  23
  -4 -10   2 7809.14 496.892  35
  -4  10   2 7916.26 457.978  18
  -4 -10   2 8040.86 497.660  23
  -4 -10   1 7510.58 491.279  35
  -4  10   1 7104.33 442.665  18
  -4  10   1 6893.78 412.887  27
  -4 -10   1 7537.90 481.819  23
  -4 -10   0 4095.77 372.264  35
  -4  10   0 4073.12 333.493  18
  -4  10   0 3970.31 324.468  27
   4  10   1 263.198 123.388  13
  -4 -10  -1 387.730 145.639  35
  -4  10  -1 373.331 121.485  18
  -4  10  -1 526.440 135.123  27
   4  10   2 7502.83 435.705  13
  -4 -10  -2 7564.29 499.807  35
  -4  10  -2 7137.22 439.979  18
  -4  10  -2 8385.54 482.294  27
   4  10   3 2262.17 253.851  13
  -4 -10  -3 2236.06 272.291  35
  -4  10  -3 2389.28 256.083  18
  -4  10  -3 2681.43 276.998  27
   4  10   4-10.9148 89.6227  13
  -4 -10  -4 23.8126 100.343  35
  -4  10  -4 139.405 99.1853  27
   4  10   5 3123.52 290.601  13
  -4 -10  -5 3241.69 306.725  35
  -4 -10  -5 2817.21 297.503  34
  -4  10  -5 3633.72 313.423  27
   4  10   6 13095.1 557.659  13
  -4 -10  -6 12184.9 566.324  34
  -4  10  -6 12889.9 557.938  27
  -4  10  -6 12934.4 533.009  16
   4  10   7 9943.26 469.274  13
  -4 -10  -7 9343.24 475.453  34
  -4  10  -7 10070.9 474.641  27
  -4  10  -7 9522.85 444.963  16
   4  10   8 383.592 125.917  13
  -4 -10  -8 249.691 109.450  34
  -4  10  -8 373.694 102.688  27
  -4  10  -8 220.523 99.3860  16
   4  10   9 7257.69 355.030  13
  -4  10  -9 7287.81 326.503  27
  -4  10  -9 6332.65 322.250  16
   4  10  10 12463.8 414.783  13
  -4  11   8 1018.35 130.246  18
  -4 -11   8 742.268 126.259  24
  -4  11   7 1011.14 136.953  18
  -4 -11   7 904.203 147.422  24
  -4  11   6 2445.39 223.128  18
  -4 -11   6 2385.09 241.711  24
  -4 -11   6 2174.50 231.910  23
  -4  11   5-21.6933 70.9364  18
  -4 -11   5 7.61062 81.2631  23
  -4 -11   4 544.378 136.971  35
  -4  11   4 419.907 116.554  18
  -4 -11   4 408.521 123.178  23
  -4 -11   3 3636.96 312.883  35
  -4  11   3 3962.93 309.697  18
  -4 -11   3 3178.27 296.621  23
  -4 -11   2 4851.21 371.710  35
  -4  11   2 5914.94 378.428  18
  -4 -11   2 5611.71 396.977  23
  -4 -11   1 1359.23 213.483  35
  -4  11   1 1350.03 196.335  18
  -4  11   1 1302.44 174.271  27
  -4 -11   1 1294.98 206.399  23
  -4 -11   0 367.495 134.835  35
  -4  11   0 697.364 150.610  18
  -4  11   0 594.566 132.793  27
  -4 -11   0 570.364 152.261  23
   4  11   1 79.8632 93.6454  13
  -4 -11  -1 21.8621 93.7919  35
  -4  11  -1-176.693 117.688  18
  -4  11  -1 155.606 106.409  27
   4  11   2 562.805 135.292  13
  -4 -11  -2 518.045 153.592  35
  -4  11  -2 466.170 125.551  18
  -4  11  -2 660.775 144.042  27
   4  11   3 509.285 134.490  13
  -4 -11  -3 753.630 162.225  35
  -4  11  -3 566.965 139.813  18
  -4  11  -3 702.881 151.453  27
   4  11   4 12.1108 90.9978  13
  -4 -11  -4 148.473 103.779  35
  -4  11  -4 286.051 118.529  27
   4  11   5 5.21488 86.6751  13
  -4 -11  -5-13.0926 100.561  35
  -4  11  -5-39.4608 77.2346  27
   4  11   6 17983.4 600.708  13
  -4  11  -6 17585.2 603.679  27
   4  11   7 12741.2 487.412  13
  -4  11  -7 12676.1 481.294  27
   4  11   8 125.754 85.0800  13
  -4  11  -8 160.988 71.5368  27
   4  11   9 4704.21 252.515  13
  -4  12   7 6745.71 292.092  18
  -4 -12   7 6197.25 301.326  24
  -4  12   6 5451.42 286.488  18
  -4 -12   6 4791.15 289.199  24
  -4  12   5 2610.64 216.182  18
  -4 -12   5 2519.86 231.325  24
  -4 -12   5 2474.92 223.416  23
  -4 -12   4 575.634 124.019  35
  -4  12   4 908.537 143.501  18
  -4 -12   4 950.341 156.922  23
  -4 -12   3 1071.88 167.567  35
  -4  12   3 1451.77 178.277  18
  -4 -12   3 1142.35 170.972  23
  -4 -12   2 93.8826 87.2976  35
  -4  12   2 88.1253 73.6790  18
  -4 -12   2 37.7261 84.1306  23
  -4 -12   1 909.103 169.484  35
  -4  12   1 1047.08 164.250  18
  -4 -12   1 1158.17 177.439  23
  -4 -12   0 922.891 171.129  35
  -4  12   0 603.587 132.101  18
  -4  12   0 660.468 126.119  27
  -4 -12   0 764.205 148.474  23
  -4 -12  -1 1085.08 196.632  35
  -4  12  -1 638.638 131.749  18
  -4  12  -1 956.030 153.868  27
  -4 -12  -1 1095.25 193.293  23
   4  12   2 9778.52 436.326  13
  -4 -12  -2 9324.61 480.082  35
  -4  12  -2 10005.7 459.981  18
  -4  12  -2 9372.16 446.521  27
  -4 -12  -2 9762.13 474.335  23
   4  12   3 1660.66 191.282  13
  -4 -12  -3 1291.35 188.942  35
  -4  12  -3 1575.46 190.607  27
   4  12   4 1878.99 200.583  13
  -4 -12  -4 1820.92 207.843  35
  -4  12  -4 1919.48 204.923  27
   4  12   5 2471.39 221.221  13
  -4 -12  -5 2362.52 209.368  35
  -4  12  -5 2767.11 237.157  27
   4  12   6 7281.58 345.627  13
  -4  12  -6 6593.27 333.063  27
   4  12   7 591.465 103.728  13
  -4  12  -7 584.196 103.149  27
  -4  13   5 332.762 81.4194  18
  -4 -13   5 12.1040 68.4173  24
  -4  13   4 87.7607 66.1337  18
  -4 -13   4 25.6791 63.9946  23
  -4 -13   3 1311.16 158.470  35
  -4  13   3 1419.79 158.927  18
  -4 -13   3 1285.46 162.443  23
  -4 -13   2 283.539 96.8509  35
  -4  13   2 234.447 88.4149  18
  -4 -13   2 193.460 87.1587  23
  -4 -13   1-54.8613 80.4328  35
  -4  13   1 4.53451 64.7826  18
  -4 -13   1-112.902 87.5493  23
  -4 -13   0 695.622 142.916  35
  -4  13   0 145.618 77.5237  18
  -4  13   0 268.584 88.9486  27
  -4 -13   0 579.217 141.327  23
  -4 -13  -1 5008.51 321.921  35
  -4  13  -1 5495.30 315.190  18
  -4  13  -1 4886.65 282.760  27
  -4 -13  -1 5723.46 332.010  23
  -4 -13  -2 478.786 112.574  35
  -4  13  -2 670.508 115.003  27
  -4 -13  -2 585.292 122.238  23
  -4 -13  -3 300.051 92.7732  35
  -4  13  -3 225.682 80.8920  27
  -4 -13  -3 247.126 89.3176  23
  -4 -13  -4 269.602 88.4604  35
  -4  13  -4 394.143 97.1772  27
  -4 -13  -4 467.685 101.801  23
  -4  13  -5 1137.39 134.352  27
  -4 -13  -5 1146.11 138.196  23
  -4 -14   1 5378.01 279.220  35
  -4 -14   0 13526.0 442.972  35
  -4 -14  -1 8292.19 346.008  35
  -5   0  11 119.884 75.1344  22
  -5   0  10 58425.9 1044.76  22
  -5   0   9 110.111 100.246  22
  -5   0   8 98.3881 95.9676  22
  -5   0   7-56.5131 91.1340  17
  -5   0   7-65.3501 102.304  22
  -5   0   6 28681.8 865.373  17
  -5   0   6 30194.2 909.168  22
  -5   0   5-133.169 124.335  17
  -5   0   5-129.637 131.376  22
  -5   0   4 5685.97 410.130  17
  -5   0   4 5738.36 433.073  25
  -5   0   4 6390.74 427.163  22
  -5   0   3 144.774 107.872  17
  -5   0   3 14.3994 106.183  16
  -5   0   3 103.257 106.996  25
  -5   0   2 4560.00 384.671  35
  -5   0   2 3765.41 354.288  16
  -5   0   2 4144.91 363.828  25
  -5   0   1 10.2956 91.6706  35
  -5   0   1-152.303 140.634  16
  -5   0   1 140.748 130.940  25
  -5   0   0 19563.1 794.290  35
  -5   0   0 18504.0 763.374  16
  -5   0   0 19824.3 788.032  25
  -5   0  -1-71.6721 95.7258  35
  -5   0  -1 80.8692 119.194  16
  -5   0  -1 141.086 133.080  25
  -5   0  -2 14787.8 689.454  35
  -5   0  -2 14130.3 677.837  16
  -5   0  -2 14174.0 678.425  25
  -5   0  -3-29.0826 117.825  35
  -5   0  -3 172.668 125.657  16
  -5   0  -3-11.0649 105.920  25
  -5   0  -4 22253.6 824.779  16
  -5   0  -4 20137.5 795.109  25
  -5   0  -5 152.567 116.384  16
  -5   0  -5 21.0521 95.9018  25
  -5   0  -6 18033.0 708.609  26
  -5   0  -6 17546.8 708.554  16
  -5   0  -6 15914.1 695.948  25
  -5   0  -7 16.9130 79.9856  26
  -5   0  -7 59.8890 94.8642  16
  -5   0  -7 46.7097 121.610  25
  -5   0  -8 16301.6 650.957  26
  -5   0  -8 16746.9 628.334  16
  -5   0  -8 15321.3 635.918  25
  -5   0  -9 57.1814 87.9082  26
  -5   0  -9-29.1765 74.4292  16
  -5   0  -9 14.0490 90.9585  25
  -5   0 -10 120.541 82.4469  26
  -5   0 -10 211.010 93.5068  25
  -5   0 -11 5.33919 64.3497  25
  -5  -1  11 863.283 126.326  22
  -5   1  10 560.515 121.883  19
  -5   1  10 728.712 159.680  22
  -5  -1  10 621.071 123.794  22
  -5   1   9 1624.26 181.552  19
  -5   1   9 1726.97 209.630  22
  -5  -1   9 1864.21 214.957  22
  -5   1   8 959.187 156.441  19
  -5   1   8 1219.19 191.844  22
  -5  -1   8 1143.92 193.313  22
  -5   1   7 578.052 142.016  17
  -5  -1   7 649.868 140.187  17
  -5   1   7 733.739 159.299  22
  -5  -1   7 586.074 157.029  22
  -5   1   6-42.7828 116.806  17
  -5  -1   6-80.9977 125.008  17
  -5   1   6 102.019 106.569  22
  -5  -1   6 189.361 115.962  22
  -5   1   5 25278.2 841.123  17
  -5  -1   5 23840.1 817.988  17
  -5  -1   5 25272.3 869.937  25
  -5   1   5 24398.5 819.935  22
  -5  -1   5 24127.7 829.848  22
  -5  -1   4 923.255 182.735  35
  -5   1   4 878.603 172.188  17
  -5  -1   4 601.879 160.285  17
  -5   1   4 1007.46 202.261  25
  -5  -1   4 749.815 174.909  25
  -5  -1   4 1038.42 197.093  22
  -5  -1   3 4090.58 360.807  35
  -5   1   3 4114.46 357.408  17
  -5   1   3 3385.12 340.123  16
  -5   1   3 3941.44 363.617  25
  -5  -1   3 4045.35 360.642  25
  -5  -1   3 4465.72 367.961  22
  -5  -1   2 20641.6 804.993  35
  -5   1   2 18581.8 748.488  17
  -5  -1   2 19803.9 786.586  16
  -5   1   2 19085.3 772.198  16
  -5   1   2 21083.0 815.330  25
  -5  -1   2 20071.8 781.311  25
  -5  -1   1 30847.4 991.017  35
  -5   1   1 28551.1 922.912  17
  -5  -1   1 28469.9 941.261  16
  -5   1   1 28265.4 939.175  16
  -5   1   1 29931.8 971.791  25
  -5  -1   1 29853.8 963.021  25
  -5  -1   0 795.009 190.959  35
  -5   1   0 933.951 191.667  17
  -5  -1   0 660.396 175.034  16
  -5   1   0 732.139 177.605  16
  -5   1   0 1031.40 212.494  25
  -5  -1   0 804.622 184.978  25
  -5  -1  -1 7986.69 517.766  35
  -5   1  -1 8151.16 500.922  17
  -5  -1  -1 8393.25 512.564  16
  -5   1  -1 7978.36 498.507  16
  -5   1  -1 8068.38 512.692  25
  -5  -1  -1 8306.42 514.490  25
  -5  -1  -2 35380.4 1061.34  35
  -5   1  -2 36074.7 1012.92  17
  -5  -1  -2 37825.9 1075.57  16
  -5   1  -2 37361.2 1061.72  16
  -5   1  -2 36208.7 1069.66  25
  -5  -1  -2 37189.7 1085.12  25
  -5  -1  -3 10131.1 575.755  35
  -5   1  -3 10660.5 543.688  17
  -5  -1  -3 12203.4 605.254  16
  -5   1  -3 10770.5 585.430  16
  -5   1  -3 10590.9 579.281  25
  -5  -1  -3 11025.5 594.296  25
  -5  -1  -4 2136.34 275.741  35
  -5  -1  -4 2315.54 273.840  16
  -5   1  -4 2130.24 276.254  16
  -5   1  -4 2147.82 273.385  25
  -5  -1  -4 2260.10 288.605  25
  -5  -1  -5 3434.70 329.514  35
  -5  -1  -5 3099.53 310.092  16
  -5   1  -5 2914.64 306.066  16
  -5   1  -5 2952.71 314.236  25
  -5  -1  -5 2757.94 303.417  25
  -5  -1  -6 1194.75 195.419  16
  -5   1  -6 1079.53 190.916  16
  -5   1  -6 1235.24 209.298  25
  -5  -1  -6 1247.14 207.405  25
  -5   1  -7 5122.20 373.363  26
  -5  -1  -7 4973.77 361.556  16
  -5   1  -7 4889.81 367.928  16
  -5   1  -7 4844.06 376.407  25
  -5  -1  -7 4545.72 374.977  25
  -5  -1  -8 1894.25 236.873  26
  -5   1  -8 2425.71 253.969  26
  -5   1  -8 2237.97 242.700  16
  -5   1  -8 1937.98 236.798  25
  -5  -1  -8 2053.57 248.608  25
  -5   1  -9-19.8805 84.5358  26
  -5   1  -9 194.185 94.6094  16
  -5   1  -9-61.6872 95.7450  25
  -5  -1  -9 13.1674 89.6377  25
  -5   1 -10 3375.00 270.326  26
  -5   1 -10 3469.64 250.792  16
  -5   1 -10 3265.40 249.369  25
  -5  -1 -10 2932.21 252.857  25
  -5   1 -11 3410.54 248.904  26
  -5  -1 -11 2769.24 219.290  25
  -5  -2  11 158.229 80.8895  22
  -5   2  10 121.999 76.0092  22
  -5  -2  10 143.434 87.5187  22
  -5   2   9 521.904 117.336  19
  -5   2   9 471.327 124.610  22
  -5  -2   9 314.692 115.034  22
  -5   2   8 4592.49 308.440  19
  -5   2   8 5225.14 353.581  22
  -5  -2   8 5082.69 358.452  22
  -5   2   7 1171.66 171.267  19
  -5   2   7 593.063 147.019  17
  -5  -2   7 1121.91 171.035  17
  -5   2   7 1200.29 195.416  22
  -5  -2   7 1191.80 196.638  22
  -5   2   6 6120.62 410.270  17
  -5  -2   6 6309.88 403.713  17
  -5   2   6 7484.62 445.529  22
  -5  -2   6 6743.58 436.765  22
  -5  -2   5 9961.12 518.726  35
  -5   2   5 9096.72 506.301  17
  -5  -2   5 9166.66 505.407  17
  -5  -2   5 10061.2 537.231  25
  -5  -2   5 9148.37 520.835  22
  -5  -2   4 10097.6 547.557  35
  -5   2   4 10289.8 551.063  17
  -5   2   4 9266.21 541.360  25
  -5  -2   4 9967.87 539.899  25
  -5  -2   4 9526.69 535.866  22
  -5  -2   3 5228.56 410.865  35
  -5   2   3 5247.36 402.728  17
  -5   2   3 4606.24 385.446  16
  -5   2   3 5181.32 418.320  25
  -5  -2   3 5452.19 416.600  25
  -5  -2   2 9564.23 558.046  35
  -5   2   2 9071.81 530.320  17
  -5  -2   2 8898.60 534.465  16
  -5   2   2 8212.63 510.512  16
  -5   2   2 9428.39 547.356  25
  -5  -2   2 8970.59 534.890  25
  -5  -2   1 49941.4 1268.27  35
  -5   2   1 47836.8 1191.76  17
  -5  -2   1 49914.3 1237.60  16
  -5   2   1 49533.4 1229.96  16
  -5   2   1 52315.8 1270.51  25
  -5  -2   1 51170.0 1254.46  25
  -5  -2   0-16.6303 99.1010  35
  -5   2   0 147.308 118.242  17
  -5  -2   0-185.380 160.423  16
  -5   2   0 83.5299 129.218  16
  -5   2   0 24.7934 117.880  25
  -5  -2   0 49.7273 110.963  25
  -5  -2  -1 5227.75 419.844  35
  -5   2  -1 4524.52 375.134  17
  -5  -2  -1 4740.73 388.868  16
  -5   2  -1 4243.46 373.918  16
  -5   2  -1 4733.89 399.759  25
  -5  -2  -1 4297.15 372.276  25
  -5  -2  -2 290.332 184.188  35
  -5   2  -2 197.094 136.057  17
  -5  -2  -2 93.9901 108.387  16
  -5   2  -2 146.445 117.030  16
  -5   2  -2 305.146 159.304  25
  -5  -2  -2 116.500 146.151  25
  -5  -2  -3 27713.8 938.095  35
  -5   2  -3 29213.9 894.940  17
  -5  -2  -3 31251.3 960.726  16
  -5   2  -3 28372.3 936.613  16
  -5   2  -3 28529.3 932.975  25
  -5  -2  -3 28127.6 947.523  25
  -5  -2  -4 11086.0 585.054  35
  -5  -2  -4 12251.8 592.319  16
  -5   2  -4 11449.0 600.933  16
  -5   2  -4 11282.2 585.948  25
  -5  -2  -4 11027.5 593.068  25
  -5  -2  -5 4493.48 365.900  35
  -5  -2  -5 4797.90 368.664  16
  -5   2  -5 4136.54 366.560  16
  -5   2  -5 4311.77 365.785  25
  -5  -2  -5 4164.62 371.398  25
  -5  -2  -6 2287.74 253.131  16
  -5   2  -6 2548.52 285.746  16
  -5   2  -6 2286.05 264.042  25
  -5  -2  -6 2084.61 268.371  25
  -5   2  -7 4178.82 329.461  26
  -5   2  -7 3890.42 332.203  16
  -5   2  -7 3785.01 324.368  25
  -5  -2  -7 3974.20 350.153  25
  -5   2  -8 13624.1 574.605  26
  -5   2  -8 12686.8 559.902  16
  -5   2  -8 12398.7 537.902  25
  -5  -2  -8 11595.7 558.050  25
  -5   2  -9 4119.79 308.069  26
  -5   2  -9 3896.23 300.047  16
  -5  -2  -9 3736.10 309.360  25
  -5   2 -10 1224.46 160.608  26
  -5   2 -10 1115.44 154.614  16
  -5  -2 -10 867.644 152.361  25
  -5   2 -11 3906.68 255.474  26
  -5   2 -11 3273.75 212.910  16
  -5  -2 -11 3231.41 239.850  25
  -5  -3  11 3780.32 226.798  22
  -5   3  10 167.824 76.2529  19
  -5  -3  10 166.428 87.8690  22
  -5   3   9 533.355 113.815  19
  -5   3   9 446.966 118.175  22
  -5  -3   9 407.505 114.118  22
  -5   3   8 133.289 84.9871  19
  -5   3   8-73.9679 151.838  17
  -5   3   8 53.6806 79.3614  22
  -5  -3   8 132.703 102.573  22
  -5   3   7 3408.61 277.775  19
  -5  -3   7 3413.21 275.168  17
  -5   3   7 3585.97 301.881  22
  -5  -3   7 3325.23 302.192  22
  -5   3   6 288.430 104.166  19
  -5   3   6 311.938 197.611  17
  -5  -3   6 287.734 103.844  17
  -5   3   6 118.359 92.4888  22
  -5  -3   6 439.275 142.838  22
  -5  -3   5 1377.76 201.239  35
  -5   3   5 1423.04 219.609  17
  -5  -3   5 1488.12 220.492  22
  -5  -3   4 5827.87 412.058  35
  -5   3   4 4862.30 379.257  17
  -5  -3   4 5818.09 406.899  25
  -5  -3   3 2432.04 286.878  35
  -5   3   3 2346.09 274.200  17
  -5   3   3 1786.58 242.734  16
  -5   3   3 1822.38 252.791  25
  -5  -3   3 2153.49 256.489  25
  -5  -3   2 7377.05 490.762  35
  -5   3   2 7281.03 469.146  17
  -5   3   2 6688.78 456.630  16
  -5   3   2 7021.93 476.105  25
  -5  -3   2 7425.27 470.788  25
  -5  -3   1 30249.1 985.858  35
  -5   3   1 29147.0 929.027  17
  -5  -3   1 29711.6 956.345  16
  -5   3   1 29634.8 953.562  16
  -5   3   1 30947.8 974.615  25
  -5  -3   1 31552.9 964.032  25
  -5  -3   0 10137.0 579.954  35
  -5   3   0 10441.9 558.583  17
  -5  -3   0 10676.6 574.500  16
  -5   3   0 9104.08 530.049  16
  -5   3   0 11089.1 585.785  25
  -5  -3   0 10359.6 562.090  25
  -5  -3  -1 872.853 195.257  35
  -5   3  -1 904.623 182.896  17
  -5  -3  -1 786.190 176.477  16
  -5   3  -1 726.502 175.093  16
  -5   3  -1 882.188 196.845  25
  -5  -3  -1 955.089 196.506  25
  -5  -3  -2 8800.33 536.744  35
  -5   3  -2 8323.26 495.746  17
  -5  -3  -2 9287.57 524.158  16
  -5   3  -2 8740.36 523.010  16
  -5   3  -2 8986.96 530.060  25
  -5  -3  -2 8855.40 532.576  25
  -5  -3  -3 54754.5 1320.96  35
  -5   3  -3 56725.5 1319.93  16
  -5   3  -3 60673.6 1328.14  25
  -5  -3  -3 58955.1 1347.39  25
  -5  -3  -4 1210.44 208.787  35
  -5  -3  -4 933.227 170.892  16
  -5   3  -4 700.884 164.678  16
  -5   3  -4 1161.40 206.926  25
  -5  -3  -4 1150.89 213.682  25
  -5  -3  -5 25.1768 77.3918  35
  -5   3  -5-13.1902 94.2996  16
  -5   3  -5 72.1188 104.481  25
  -5  -3  -5-1.13668 95.8743  25
  -5   3  -6 711.235 165.603  16
  -5   3  -6 575.379 154.686  25
  -5  -3  -6 645.565 165.836  25
  -5   3  -7 10778.0 541.438  16
  -5   3  -7 11502.2 528.543  25
  -5  -3  -7 10422.2 548.367  25
  -5   3  -8 120.378 85.9313  26
  -5   3  -8 95.9534 96.8172  16
  -5  -3  -8-38.3637 96.1995  25
  -5   3  -9 2556.24 238.524  26
  -5   3  -9 2285.42 234.727  16
  -5  -3  -9 2253.97 247.218  25
  -5   3 -10 9.19410 61.6900  26
  -5   3 -10 32.9306 63.3903  16
  -5  -3 -10-13.4591 88.6313  25
   5   3  11 424.908 100.973  13
  -5   3 -11 422.949 89.4772  26
  -5   3 -11 438.674 93.9766  16
  -5  -3 -11 398.130 99.3894  25
  -5   4  10 545.777 94.7189  19
  -5  -4  10 308.545 88.9717  22
  -5   4   9 1034.06 141.888  19
  -5  -4   9 1003.42 153.143  22
  -5   4   8 584.800 117.367  19
  -5   4   8 993.472 199.093  17
  -5  -4   8 603.778 142.626  22
  -5   4   7-10.4640 78.1456  19
  -5   4   7-280.128 203.724  17
  -5   4   7-3.55402 81.9245  22
  -5  -4   7-0.93664 104.155  22
  -5   4   6 137.687 86.7140  19
  -5  -4   6 67.9607 79.1911  17
  -5  -4   6 209.450 119.761  22
  -5  -4   5 635.409 141.863  35
  -5   4   5 596.178 123.778  19
  -5  -4   4 168.366 87.2458  35
  -5   4   4 443.335 148.677  17
  -5  -4   3 1360.32 208.063  35
  -5   4   3 1413.51 222.164  17
  -5   4   3 1656.38 222.716  16
  -5   4   3 1681.81 253.480  25
  -5  -4   3 1407.23 206.817  25
  -5  -4   2 869.808 180.638  35
  -5   4   2 643.319 154.792  17
  -5   4   2 861.076 172.210  16
  -5   4   2 874.889 182.619  25
  -5  -4   2 888.147 172.355  25
  -5  -4   1 8465.07 526.548  35
  -5   4   1 9317.03 525.702  17
  -5   4   1 9016.87 515.015  16
  -5   4   1 9915.59 554.759  25
  -5  -4   1 9468.31 523.227  25
  -5  -4   0 1991.87 271.360  35
  -5   4   0 1715.98 238.471  17
  -5   4   0 1824.28 255.722  25
  -5   4   0 1265.98 204.072  16
  -5  -4   0 2161.12 276.146  25
  -5  -4  -1 11815.2 619.858  35
  -5   4  -1 13462.3 622.035  17
  -5  -4  -1 13562.8 634.101  16
  -5   4  -1 13301.6 631.439  16
  -5   4  -1 14363.7 657.155  25
  -5  -4  -1 13534.9 636.479  25
  -5  -4  -2 885.061 193.199  35
  -5   4  -2 819.388 161.929  17
  -5  -4  -2 896.912 169.596  16
  -5   4  -2 927.212 191.583  16
  -5   4  -2 839.046 170.973  25
  -5  -4  -2 763.046 170.881  25
  -5  -4  -3 1504.42 227.537  35
  -5   4  -3 1368.04 221.721  16
  -5   4  -3 1517.58 221.784  25
  -5  -4  -3 1190.41 211.468  25
  -5  -4  -4 105.661 99.5651  35
  -5   4  -4 74.7578 100.499  16
  -5   4  -4 44.9228 88.1649  25
  -5  -4  -4-24.7019 104.228  25
  -5  -4  -5 16166.1 671.294  35
  -5   4  -5 16274.5 686.960  16
  -5  -4  -5 16194.1 692.881  25
  -5   4  -6 93.7928 84.5726  16
  -5  -4  -6 85.7029 110.116  25
   5   4   7 599.426 145.025  13
  -5   4  -7 652.927 152.354  16
  -5  -4  -7 644.999 162.989  25
   5   4   8 5391.09 342.632  13
  -5   4  -8 5044.18 352.811  16
  -5  -4  -8 5037.17 363.551  25
   5   4   9 4929.39 310.284  13
  -5   4  -9 4423.84 311.908  16
  -5  -4  -9 4248.72 318.317  25
   5   4  10 1309.72 155.417  13
  -5   4 -10 1282.42 147.224  26
  -5   4 -10 1363.12 166.293  16
  -5  -4 -10 1340.40 169.146  25
  -5   4 -11-22.9301 51.7602  16
  -5  -4 -11 164.763 74.3465  25
  -5   5  10-59.7436 62.3465  19
  -5  -5  10-14.1323 62.0540  22
  -5   5   9 1110.22 141.482  19
  -5  -5   9 1308.45 154.143  24
  -5  -5   9 1224.57 163.340  22
  -5   5   8 6296.40 343.416  19
  -5  -5   8 7070.52 365.572  24
  -5  -5   8 6640.48 382.870  22
  -5   5   7 52.1906 80.2994  19
  -5  -5   7 176.461 97.4922  24
  -5  -5   7 120.123 95.8914  22
  -5   5   6 3080.01 270.005  19
  -5  -5   6 3433.79 275.877  17
  -5   5   6 2466.66 277.115  17
  -5  -5   6 3441.35 290.525  24
  -5  -5   6 3495.63 311.167  22
  -5  -5   5 53.6342 84.3717  35
  -5   5   5-53.3965 82.7184  19
  -5  -5   5-2.34164 100.394  23
  -5  -5   4 2488.27 272.294  35
  -5   5   4 2948.24 263.564  19
  -5  -5   4 2630.51 277.447  23
  -5  -5   3 6148.80 428.002  35
  -5   5   3 6921.15 430.473  16
  -5  -5   3 5490.54 399.269  23
  -5  -5   2 7079.38 468.763  35
  -5   5   2 6753.67 421.855  17
  -5   5   2 7561.49 458.025  16
  -5   5   2 7654.39 482.777  25
  -5  -5   2 7365.32 454.426  23
  -5  -5   1 617.356 164.580  35
  -5   5   1 1016.44 210.022  17
  -5   5   1 547.889 144.770  16
  -5   5   1 546.825 158.689  25
  -5  -5   1 672.192 144.329  25
  -5  -5   1 471.303 127.188  23
  -5  -5   0 779.564 190.214  35
  -5   5   0 751.282 198.242  17
  -5   5   0 370.821 124.726  16
  -5   5   0 603.880 158.896  25
  -5  -5   0 555.563 152.791  25
  -5  -5   0 539.753 162.255  23
  -5  -5  -1 11347.3 606.846  35
  -5   5  -1 13165.7 590.999  17
  -5   5  -1 12648.0 606.425  16
  -5   5  -1 13605.0 620.794  25
  -5  -5  -1 13548.8 615.959  25
  -5  -5  -2 281.886 114.876  35
  -5   5  -2 394.282 134.456  27
  -5   5  -2 463.511 154.557  16
  -5   5  -2 210.840 112.098  25
  -5  -5  -2 186.374 104.507  25
  -5  -5  -3 2127.97 264.420  35
  -5   5  -3 2344.54 269.535  27
  -5   5  -3 2140.86 260.252  16
  -5  -5  -3 2223.53 265.120  25
  -5  -5  -4-0.55063 89.6666  35
  -5   5  -4 53.4358 92.3858  16
  -5  -5  -4 119.519 102.573  25
  -5  -5  -5 1800.18 239.490  35
  -5   5  -5 2405.33 268.748  16
  -5  -5  -5 2156.03 258.998  25
  -5   5  -6 1009.39 187.965  16
  -5  -5  -6 1358.55 207.616  25
   5   5   7-39.6539 87.2991  13
  -5   5  -7-28.8274 77.2917  16
  -5  -5  -7 27.5023 94.9803  25
   5   5   8 554.349 128.226  13
  -5   5  -8 729.574 139.858  16
  -5  -5  -8 550.953 133.025  25
   5   5   9 74.6795 67.6511  13
  -5   5  -9 166.687 80.7339  16
  -5  -5  -9 290.459 99.6779  25
   5   5  10 812.605 121.205  13
  -5   5 -10 803.372 123.913  16
  -5  -5 -10 962.461 143.090  25
  -5   6   9 15242.1 457.506  19
  -5  -6   9 15561.0 467.057  24
  -5  -6   9 14444.3 474.870  22
  -5   6   8 738.839 122.058  19
  -5  -6   8 864.386 137.590  24
  -5  -6   8 828.050 144.499  22
  -5  -6   7 119.351 88.6623  24
  -5  -6   7 202.018 104.525  22
  -5   6   6 9963.55 459.071  19
  -5   6   6 10769.1 505.553  17
  -5  -6   6 10713.3 493.776  24
  -5  -6   6 9994.51 497.363  22
  -5  -6   5 6597.57 389.814  35
  -5   6   5 7919.37 419.836  19
  -5   6   5 8126.94 456.523  17
  -5  -6   5 8345.32 448.169  24
  -5  -6   5 7313.61 426.275  23
  -5  -6   4 146.004 87.9676  35
  -5   6   4-0.99762 83.4681  19
  -5  -6   4 156.245 95.3172  24
  -5  -6   4 116.077 95.2985  23
  -5  -6   3 11383.7 570.922  35
  -5   6   3 14218.9 572.793  19
  -5   6   3 11282.0 556.622  17
  -5  -6   3 13215.4 594.535  23
  -5  -6   2 1765.24 236.977  35
  -5   6   2 2429.94 243.906  19
  -5  -6   2 2164.20 247.230  23
  -5  -6   1 1016.93 187.143  35
  -5   6   1 1084.29 172.737  16
  -5  -6   1 931.836 170.035  23
  -5  -6   0 281.299 143.329  35
  -5   6   0 243.581 99.1615  16
  -5   6   0 294.044 123.302  25
  -5  -6   0 197.602 144.788  23
  -5  -6  -1 8712.98 526.301  35
  -5   6  -1 8016.38 458.304  17
  -5   6  -1 9568.04 502.193  27
  -5   6  -1 9881.32 522.072  16
  -5  -6  -1 8471.31 467.642  25
  -5  -6  -1 9175.41 499.065  23
  -5  -6  -2 161.538 108.208  35
  -5   6  -2 61.6015 87.4497  27
  -5   6  -2 51.9287 92.9301  16
  -5  -6  -2 189.025 106.371  25
  -5  -6  -3 159.479 97.8997  35
  -5   6  -3 188.479 107.720  27
  -5   6  -3 224.955 96.1350  16
  -5  -6  -3 230.551 120.435  25
  -5  -6  -4 460.702 140.794  35
  -5   6  -4 405.097 133.942  27
  -5   6  -4 356.130 115.915  16
  -5  -6  -4 456.214 141.202  25
  -5  -6  -5 2780.49 273.168  35
  -5   6  -5 2537.77 262.885  27
  -5   6  -5 2921.74 281.925  16
  -5  -6  -5 2799.24 278.967  25
   5   6   6-12.1875 72.3374  13
  -5   6  -6-17.3133 74.1489  16
  -5  -6  -6-18.1949 87.9863  25
   5   6   7 282.100 110.340  13
  -5   6  -7 31.1755 86.4825  16
  -5  -6  -7 180.963 101.665  25
   5   6   8 93.7470 78.2922  13
  -5   6  -8 3.88298 73.3804  16
  -5  -6  -8 101.776 89.7310  25
   5   6   9 4608.30 270.750  13
  -5   6  -9 4604.95 293.807  16
  -5  -6  -9 4978.99 303.804  25
  -5   6 -10 75.5745 59.5504  16
  -5  -6 -10-11.0759 55.7369  25
  -5   7   8 9893.78 380.451  19
  -5  -7   8 9751.80 390.111  24
  -5  -7   8 9231.76 393.048  22
  -5   7   7 15434.0 517.010  19
  -5  -7   7 15970.0 540.267  24
  -5  -7   7 15500.8 552.978  22
  -5   7   6 1394.90 173.137  19
  -5  -7   6 1349.37 186.302  24
  -5  -7   6 1270.00 183.972  22
  -5   7   5 303.276 97.5867  19
  -5  -7   5 527.981 126.257  24
  -5  -7   5 271.564 110.118  23
  -5  -7   4 4814.61 343.544  35
  -5   7   4 5861.90 359.286  19
  -5   7   4 6408.60 426.062  17
  -5  -7   4 5704.58 373.102  24
  -5  -7   4 5040.06 359.178  23
  -5  -7   3 10118.2 518.984  35
  -5   7   3 11929.1 512.758  19
  -5   7   3 11508.0 544.238  17
  -5  -7   3 11446.1 543.955  23
  -5  -7   2 4390.75 354.364  35
  -5   7   2 5312.83 334.131  18
  -5   7   2 5149.90 387.079  17
  -5  -7   2 4157.72 341.238  23
  -5  -7   1 1582.98 231.180  35
  -5   7   1 1882.80 211.759  18
  -5   7   1 1805.07 271.306  17
  -5  -7   1 1756.27 234.238  23
  -5  -7   0 2982.71 307.820  35
  -5   7   0 3543.75 280.896  18
  -5   7   0 3174.89 322.387  17
  -5   7   0 2876.78 260.313  27
  -5   7   0 3059.52 270.786  16
  -5  -7   0 2650.45 282.661  23
  -5  -7  -1 471.771 150.962  35
  -5   7  -1 117.138 107.105  18
  -5   7  -1 302.992 108.147  27
  -5   7  -1 406.399 122.499  16
  -5  -7  -1 106.074 89.3675  23
  -5  -7  -2 2029.36 252.816  35
  -5   7  -2 2180.16 246.900  27
  -5   7  -2 1998.19 233.934  16
  -5  -7  -3 2044.54 252.717  35
  -5   7  -3 2225.52 249.292  27
  -5   7  -3 2396.77 255.725  16
  -5  -7  -3 1715.23 207.854  25
  -5  -7  -4 7225.59 440.282  35
  -5   7  -4 8107.30 448.909  27
  -5   7  -4 7727.95 436.875  16
  -5  -7  -4 7614.01 422.239  25
  -5  -7  -5 190.757 100.776  35
  -5   7  -5 87.9875 91.2251  27
  -5   7  -5 51.6581 77.3246  16
  -5  -7  -5 43.8922 80.3337  25
   5   7   6 346.129 94.2543  13
  -5   7  -6 428.476 114.869  16
  -5  -7  -6 543.368 132.213  25
   5   7   7-97.4613 83.7792  13
  -5   7  -7 90.5931 81.3476  16
  -5  -7  -7 82.8093 92.8295  25
   5   7   8 5664.83 299.228  13
  -5   7  -8 5693.56 325.913  16
  -5  -7  -8 5439.31 313.673  25
   5   7   9 93.8852 61.5634  13
  -5   7  -9 63.9440 59.5002  16
  -5  -7  -9 112.395 71.0615  25
  -5   8   8 204.005 67.8269  19
  -5  -8   8 109.672 63.0347  22
  -5   8   7 2452.85 194.278  19
  -5  -8   7 2532.26 209.711  24
  -5  -8   7 2178.03 204.228  22
  -5   8   6-138.256 88.1037  19
  -5   8   6 30.5659 63.1991  18
  -5  -8   6 69.3002 74.4664  24
  -5  -8   6-68.4121 99.6731  22
  -5   8   5 859.444 137.103  19
  -5   8   5 1077.07 143.446  18
  -5  -8   5 863.553 147.026  24
  -5  -8   5 799.337 144.668  23
  -5  -8   4 331.367 111.388  35
  -5   8   4 406.209 101.855  18
  -5  -8   4 420.039 117.747  24
  -5  -8   4 321.881 109.845  23
  -5  -8   3 608.012 136.102  35
  -5   8   3 880.433 137.119  18
  -5  -8   3 799.020 163.598  23
  -5  -8   2 71.6313 108.889  35
  -5   8   2 88.2341 72.0589  18
  -5  -8   2 33.6618 84.1171  23
  -5  -8   1 1409.80 210.701  35
  -5   8   1 1751.18 196.294  18
  -5  -8   1 1320.62 202.048  23
  -5  -8   0 1423.42 216.886  35
  -5   8   0 1665.15 199.327  18
  -5   8   0 1653.82 192.457  27
  -5  -8   0 1677.95 226.442  23
  -5  -8  -1 2055.32 252.250  35
  -5   8  -1 1991.47 209.015  18
  -5   8  -1 2144.45 228.134  27
  -5  -8  -1 2012.60 237.548  23
  -5  -8  -2 727.481 165.576  35
  -5   8  -2 799.251 150.523  27
  -5   8  -2 837.102 145.660  16
  -5  -8  -2 432.220 125.739  23
  -5  -8  -3 3467.97 304.998  35
  -5   8  -3 3441.11 287.446  27
  -5   8  -3 3642.38 287.956  16
  -5  -8  -4 1985.26 229.167  35
  -5   8  -4 2060.22 222.210  27
  -5   8  -4 1818.89 206.082  16
  -5  -8  -5 4930.39 321.377  35
  -5   8  -5 5761.70 354.609  27
  -5   8  -5 5156.00 329.061  16
   5   8   6 105.805 83.9071  13
  -5   8  -6 238.807 89.9700  16
  -5  -8  -6 158.919 74.6782  25
   5   8   7 1382.85 154.255  13
  -5   8  -7 1356.04 159.835  16
  -5  -8  -7 1327.07 151.472  25
   5   8   8 931.237 122.296  13
  -5   8  -8 1091.24 136.901  16
  -5   9   6 6374.76 278.369  18
  -5  -9   6 6396.07 321.046  24
  -5  -9   6 5722.76 309.754  22
  -5   9   5 657.011 109.394  18
  -5  -9   5 657.159 123.263  24
  -5  -9   5 518.050 110.601  23
  -5  -9   4 2060.53 198.482  35
  -5   9   4 2720.90 215.971  18
  -5  -9   4 2234.18 219.721  24
  -5  -9   4 2214.21 220.430  23
  -5   9   3 12853.0 476.923  18
  -5  -9   3 12001.6 506.205  23
  -5  -9   2 2348.03 238.440  35
  -5   9   2 3054.55 243.445  18
  -5  -9   2 2681.01 256.119  23
  -5  -9   1 1970.67 227.588  35
  -5   9   1 2187.81 208.985  18
  -5  -9   1 1696.18 207.554  23
  -5   9   0 186.284 70.5280  18
  -5   9   0 182.436 84.8591  27
  -5  -9   0 285.195 129.194  23
  -5  -9  -1 4549.68 339.055  35
  -5   9  -1 4996.54 315.753  18
  -5   9  -1 4913.05 311.923  27
  -5  -9  -1 4536.02 336.171  23
  -5  -9  -2 1753.97 217.775  35
  -5   9  -2 1792.49 198.926  27
  -5  -9  -2 1616.11 203.125  23
  -5  -9  -3 525.908 134.745  35
  -5   9  -3 526.370 119.995  27
  -5  -9  -3 478.330 117.751  23
  -5   9  -4 7519.90 386.133  27
  -5   9  -4 7597.40 361.651  16
  -5  -9  -5 397.842 104.166  35
  -5   9  -5 518.942 113.336  27
  -5   9  -5 636.204 126.492  16
   5   9   6 10720.5 374.578  13
  -5   9  -6 10179.4 385.904  16
  -5 -10   5 3200.83 221.920  24
  -5  10   4 1609.41 154.340  18
  -5 -10   4 1264.87 156.381  24
  -5 -10   4 1390.30 163.850  23
  -5 -10   3 249.731 75.8812  35
  -5  10   3 437.670 97.6944  18
  -5 -10   3 347.361 105.222  23
  -5 -10   2 167.209 80.3560  35
  -5  10   2 217.890 80.1297  18
  -5 -10   2 199.689 96.9420  23
  -5 -10   1 143.109 85.9402  35
  -5  10   1-58.4403 73.9736  18
  -5 -10   1-88.3030 103.186  23
  -5 -10   0 840.611 150.419  35
  -5  10   0 590.291 114.468  18
  -5 -10   0 744.531 158.557  23
  -5 -10  -1 5578.89 343.159  35
  -5  10  -1 5864.21 307.685  27
  -5 -10  -1 6137.60 357.953  23
  -5 -10  -2 709.010 136.863  35
  -5  10  -2 756.204 120.503  27
  -5 -10  -2 776.497 140.616  23
  -5 -10  -3 108.150 74.8288  35
  -5  10  -3 103.841 63.5540  27
  -5 -10  -3 225.491 88.0551  23
  -5 -10  -4 626.212 114.757  35
  -5  10  -4 702.631 116.773  27
  -5 -10  -4 662.978 121.536  23
  -5 -10  -5 92.2681 70.3872  23
  -5 -11   3 2960.76 206.649  23
  -5 -11   2 7321.25 323.649  35
  -5 -11   2 8083.62 349.209  23
  -5 -11   1 254.750 86.7630  35
  -5  11   1 305.579 84.7953  18
  -5 -11   1 38.4236 76.5833  23
  -5 -11   0 572.158 113.646  35
  -5 -11   0 439.906 101.526  23
  -5 -11  -1 1144.17 149.158  35
  -5 -11  -1 1142.88 156.087  23
  -5 -11  -2 6099.18 312.573  35
  -5 -11  -2 7382.73 335.652  23
  -5 -11  -3 2025.98 173.962  35
  -5 -11  -3 2588.35 196.635  23
  -6   0   6 574.482 155.151  17
  -6   0   5 137.295 88.1893  17
  -6   0   4 6226.63 342.605  17
  -6   0   3-123.292 101.505  17
  -6   0   2 233.748 94.9166  17
  -6   0   2 213.219 96.6904  25
  -6   0   1 24.7164 93.2952  17
  -6   0   1-164.329 123.693  25
  -6   0   0-129.553 109.698  17
  -6   0   0 167.023 114.947  16
  -6   0   0-61.6919 100.311  25
  -6   0  -1-108.117 109.995  17
  -6   0  -1-7.49125 83.7917  16
  -6   0  -1 36.2339 82.9004  25
  -6   0  -2-43.5083 86.1160  17
  -6   0  -2-89.2661 103.230  16
  -6   0  -2-8.72477 91.7820  25
  -6   0  -3-89.6906 80.7091  17
  -6   0  -3-45.0486 91.1861  16
  -6   0  -3-11.0457 91.9683  25
  -6   0  -4 111.458 92.5086  16
  -6   0  -4 13.3413 84.7463  25
  -6   0  -5 13.0577 67.4515  16
  -6   0  -5-65.3742 83.3572  25
  -6   0  -6 16069.8 499.079  16
  -6   0  -6 14248.0 496.309  25
  -6   0  -7 9.23343 73.3762  25
  -6   1   6 1752.97 166.211  17
  -6  -1   6 1917.96 152.561  17
  -6  -1   5 792.270 123.569  17
  -6   1   4 379.444 115.629  17
  -6  -1   4 85.2632 72.1151  17
  -6   1   3 363.599 103.179  17
  -6  -1   3 394.357 107.342  17
  -6   1   2 1938.48 212.232  17
  -6  -1   2 1666.95 198.535  17
  -6   1   2 2292.59 236.973  25
  -6  -1   2 1838.72 212.472  25
  -6   1   1 1523.96 192.633  17
  -6  -1   1 1770.01 205.115  17
  -6   1   1 1746.83 211.893  25
  -6  -1   1 1387.22 195.904  25
  -6   1   0 2502.07 239.677  17
  -6  -1   0 3074.94 264.521  17
  -6   1   0 2726.61 262.367  16
  -6   1   0 2781.69 269.430  25
  -6  -1   0 2579.98 254.718  25
  -6   1  -1 4906.67 325.193  17
  -6  -1  -1 4753.79 322.484  17
  -6  -1  -1 5266.57 358.433  16
  -6   1  -1 5073.85 347.619  16
  -6   1  -1 4815.62 344.860  25
  -6  -1  -1 5005.62 348.023  25
  -6   1  -2 1388.11 171.779  17
  -6  -1  -2 1033.81 149.593  17
  -6  -1  -2 1460.28 190.087  16
  -6   1  -2 1472.73 190.484  16
  -6   1  -2 1424.18 197.134  25
  -6  -1  -2 1158.36 174.370  25
  -6  -1  -3 1407.53 167.064  17
  -6  -1  -3 1381.57 178.056  16
  -6   1  -3 1495.18 189.086  16
  -6   1  -3 1430.55 186.778  25
  -6  -1  -3 1389.23 185.445  25
  -6  -1  -4 6120.68 346.041  16
  -6   1  -4 5987.03 353.506  16
  -6   1  -4 5457.19 339.754  25
  -6  -1  -4 5687.97 348.501  25
  -6  -1  -5 5078.15 297.442  16
  -6   1  -5 5024.22 309.048  16
  -6   1  -5 4648.02 301.366  25
  -6  -1  -5 4471.72 301.945  25
  -6  -1  -6 634.438 108.439  16
  -6   1  -6 843.809 140.534  16
  -6  -1  -6 954.059 153.284  25
  -6   1  -6 712.904 128.523  25
  -6  -1  -7 8051.78 347.599  25
  -6   2   6 1552.50 170.240  17
  -6  -2   5 3564.49 241.588  17
  -6   2   5 2313.16 192.639  17
  -6  -2   4 1990.32 196.019  17
  -6   2   4-53.1944 208.047  17
  -6   2   3 3338.57 266.453  17
  -6  -2   3 2684.51 233.441  17
  -6   2   2 3514.04 274.362  17
  -6  -2   2 3422.80 271.314  17
  -6  -2   2 3402.94 273.065  25
  -6   2   1 770.751 144.727  17
  -6  -2   1 581.389 122.897  17
  -6   2   1 507.806 130.748  25
  -6  -2   1 672.591 143.388  25
  -6   2   0 3191.60 267.489  17
  -6  -2   0 3495.42 284.965  17
  -6   2   0 3684.54 299.742  16
  -6   2   0 3575.49 290.374  25
  -6  -2   0 3787.51 309.739  25
  -6   2  -1 12797.0 505.703  17
  -6  -2  -1 11546.1 500.544  17
  -6   2  -1 13508.0 557.565  16
  -6   2  -1 13368.9 550.759  25
  -6  -2  -1 12443.6 527.828  25
  -6   2  -2 10656.1 442.477  17
  -6  -2  -2 9692.02 441.329  17
  -6   2  -2 10730.0 488.148  16
  -6   2  -2 10634.7 481.647  25
  -6  -2  -2 10380.0 480.941  25
  -6  -2  -3 6295.56 336.213  17
  -6  -2  -3 7426.25 388.057  16
  -6   2  -3 7013.65 390.194  16
  -6   2  -3 6502.29 369.355  25
  -6  -2  -3 6393.31 376.659  25
  -6  -2  -4 162.342 95.5734  16
  -6   2  -4 44.0197 77.6780  16
  -6   2  -4 103.025 75.9063  25
  -6  -2  -4 159.988 96.2836  25
  -6   2  -5 11306.1 461.148  16
  -6   2  -5 10587.8 426.366  25
  -6  -2  -5 10454.9 446.119  25
  -6   2  -6 16593.7 521.843  16
  -6   2  -6 15106.0 468.185  25
  -6  -2  -6 15468.0 511.324  25
  -6   2  -7 910.488 117.533  16
  -6  -2  -7 1018.49 131.720  25
  -6   3   6 384.699 129.817  17
  -6   3   5 3792.68 262.885  17
  -6  -3   5 3925.86 240.478  17
  -6  -3   5 4018.28 238.049  22
  -6   3   4-654.838 214.411  17
  -6  -3   4 269.438 93.3480  17
  -6   3   3 3659.55 255.504  17
  -6  -3   3 5358.26 320.905  17
  -6  -3   2-53.1846 85.1230  17
  -6  -3   2 247.711 99.5772  25
  -6   3   1 6652.67 361.464  17
  -6  -3   1 7198.57 386.275  17
  -6  -3   1 7077.62 383.227  25
  -6  -3   0 704.026 139.656  17
  -6   3   0 936.639 160.446  16
  -6   3   0 883.553 146.247  25
  -6  -3   0 829.312 146.472  25
  -6  -3  -1 1588.49 189.509  17
  -6   3  -1 1851.68 204.515  16
  -6   3  -1 1772.82 201.992  25
  -6  -3  -1 1506.58 194.372  25
  -6  -3  -2 4.68690 88.5276  17
  -6   3  -2-39.8659 74.1898  16
  -6   3  -2-20.9535 84.6243  25
  -6  -3  -2-57.0862 103.026  25
  -6  -3  -3-112.521 77.0031  17
  -6   3  -3-46.1589 84.2819  16
  -6   3  -3-151.189 104.556  25
  -6  -3  -3-40.3141 85.5407  25
  -6   3  -4-18.9529 89.9220  16
  -6   3  -4 135.996 72.3565  25
  -6  -3  -4 217.577 95.8184  25
  -6   3  -5-5.05000 73.2692  16
  -6   3  -5-27.0165 59.7418  25
  -6  -3  -5 63.5503 83.4409  25
  -6   3  -6 147.505 71.2492  16
  -6  -3  -6 270.797 91.1063  25
  -6  -3  -7 1296.70 140.929  25
  -6   4   5 17669.1 503.929  17
  -6  -4   5 15114.9 438.486  17
  -6   4   4 2732.72 238.931  17
  -6  -4   4 2973.20 221.295  17
  -6  -4   4 2565.58 197.669  22
  -6   4   3 167.145 165.213  17
  -6  -4   3 424.859 104.500  17
  -6   4   2-568.029 197.356  17
  -6  -4   2 22.9862 73.3427  17
  -6   4   1 7695.17 387.629  17
  -6  -4   1 8849.65 414.986  17
  -6  -4   1 8893.10 397.762  25
  -6  -4   0 735.120 143.397  35
  -6  -4   0 807.684 141.420  17
  -6   4   0 1176.49 167.182  16
  -6  -4   0 920.736 152.358  25
  -6  -4  -1 3371.85 275.774  35
  -6   4  -1 2560.20 218.524  17
  -6   4  -1 3697.83 275.740  16
  -6   4  -1 3859.98 279.729  25
  -6  -4  -1 3025.89 246.907  25
  -6  -4  -2 209.219 82.2708  17
  -6   4  -2 86.3772 89.5879  16
  -6   4  -2 125.939 77.5758  25
  -6  -4  -2 193.063 77.9507  25
  -6  -4  -3 1218.05 148.328  17
  -6   4  -3 1447.87 174.489  16
  -6  -4  -3 1323.15 165.626  25
  -6   4  -3 1080.49 145.065  25
  -6   4  -4 330.969 94.1927  16
  -6  -4  -4 540.124 116.958  25
  -6   4  -5 158.234 68.0607  16
  -6  -4  -5 246.957 83.2024  25
  -6   4  -6 300.139 82.0581  16
  -6  -4  -6 291.574 91.4632  25
  -6   5   5 10318.9 368.992  17
  -6   5   4 2967.83 234.771  17
  -6  -5   4 1556.76 153.990  17
  -6  -5   3 957.274 133.875  17
  -6  -5   3 757.670 116.180  22
  -6   5   2 47.2756 148.290  17
  -6  -5   2 69.1430 79.0822  17
  -6  -5   1 14894.5 524.340  35
  -6   5   1 17365.8 539.617  17
  -6  -5   0 1034.88 152.272  35
  -6   5   0 1235.38 184.021  17
  -6   5   0 1160.34 152.271  16
  -6  -5   0 745.759 117.441  25
  -6  -5  -1 289.207 91.0877  35
  -6   5  -1 441.503 145.575  17
  -6   5  -1 489.488 112.840  16
  -6  -5  -1 186.565 78.3332  25
  -6  -5  -2 424.814 111.194  35
  -6   5  -2 447.641 105.528  16
  -6  -5  -2 424.542 101.676  25
  -6   5  -3 5910.19 322.469  16
  -6  -5  -3 4669.95 272.128  25
  -6   5  -4 1991.55 186.457  16
  -6  -5  -4 1558.84 158.239  25
  -6   5  -5 295.754 80.2597  16
  -6  -5  -5 403.153 95.2769  25
  -6   6   3 1904.43 218.225  17
  -6  -6   3 162.234 78.2554  17
  -6   6   2 2218.61 224.756  17
  -6  -6   2 813.563 123.999  17
  -6  -6   1 198.147 79.0289  35
  -6   6   1 1042.01 187.205  17
  -6  -6   0 1938.68 191.453  35
  -6   6   0 3343.39 249.196  17
  -6  -6  -1 803.347 128.295  35
  -6   6  -1 1064.48 131.997  16
  -6  -6  -2 732.671 122.383  35
  -6   6  -2 652.608 108.082  16
  -6   6  -3 979.505 124.180  16
  -6   6  -4 29.8165 51.6505  16
  -6  -7   1 650.338 107.304  35
  -6  -7   0 1257.18 141.297  35
  -6  -7  -1 420.499 95.9140  35
  -6  -7  -2 1442.00 151.419  35
   0   0   0    0.00    0.00   0
TITL KP-52 in P2(1)/c
REM P2(1)/c (#14 in standard setting)
CELL 1.54184   5.363407  14.446220  14.661854  90.0000  88.7707  90.0000
ZERR    4.00   0.000129   0.000420   0.000420   0.0000   0.0025   0.0000
LATT  1
SYMM -x, y+1/2,-z+1/2
SFAC C H N O
UNIT 48.00 44.00 12.00 8.00
TREF
HKLF 4
END
;
_shelx_hkl_checksum     25385
_shelx_res_file
;
TITL kp-52_a.res in P2(1)/c
    shelx.res
    created by SHELXL-2019/3 at 19:12:39 on 18-Mar-2026
REM Old TITL KP-52 in P21/c #14
REM SHELXT solution in P2(1)/c
REM R1 0.109, Rweak 0.002, Alpha 0.015, Orientation as input
REM Formula found by SHELXT: C13 N3 O2
CELL 1.54184 5.3634 14.4462 14.6619 90 91.229 90
ZERR 4 0.000129 0.00042 0.00042 0 0.0025 0
LATT 1
SYMM -X,0.5+Y,0.5-Z
SFAC C H N O
UNIT 52 44 12 8
EQIV $1 +X,1+Y,+Z
EQIV $2 1+X,+Y,+Z
EQIV $3 -1+X,-1+Y,+Z
L.S. 10 0 0
PLAN  20
HTAB O2 N3_$1
HTAB N1 O1_$2
HTAB C7 O1_$2
HTAB C5 O2_$3
BOND $H
LIST 6
MORE -1
CONF
fmap 2 53
acta
OMIT 0 0 2
OMIT -6 0 6
OMIT 1 2 2
REM <olex2.extras>
REM <HklSrc "%.\\KP-52.hkl">
REM </olex2.extras>
WGHT    0.063500    0.343500
FVAR       7.07726
C1    1    0.474636    0.442398    0.393353    11.00000    0.02412    0.02061 =
         0.02397   -0.00087   -0.00107    0.00215
C2    1    0.539908    0.341152    0.397566    11.00000    0.02101    0.01938 =
         0.02303    0.00051    0.00239    0.00075
C3    1    0.752581    0.308366    0.439644    11.00000    0.02158    0.02191 =
         0.02680    0.00034   -0.00135   -0.00182
AFIX  43
H3    2    0.863180    0.348585    0.469094    11.00000   -1.20000
AFIX   0
C4    1    0.799730    0.214054    0.437472    11.00000    0.02166    0.02365 =
         0.03013    0.00241   -0.00076    0.00086
AFIX  43
H4    2    0.943707    0.192648    0.466990    11.00000   -1.20000
AFIX   0
C5    1    0.446604    0.184839    0.357507    11.00000    0.02585    0.02323 =
         0.03154   -0.00264   -0.00119   -0.00459
AFIX  43
H5    2    0.337940    0.143061    0.329277    11.00000   -1.20000
AFIX   0
C6    1    0.383380    0.277796    0.356860    11.00000    0.01982    0.02578 =
         0.02797    0.00082   -0.00175   -0.00078
AFIX  43
H6    2    0.235113    0.297153    0.328877    11.00000   -1.20000
AFIX   0
C7    1    0.857963    0.634496    0.362478    11.00000    0.02461    0.02002 =
         0.02594   -0.00169   -0.00266    0.00382
AFIX  43
H7    2    0.996667    0.598599    0.349456    11.00000   -1.20000
AFIX   0
C8    1    0.879752    0.734968    0.358660    11.00000    0.02299    0.01878 =
         0.02327   -0.00007   -0.00492    0.00168
C9    1    0.696090    0.794542    0.393732    11.00000    0.02026    0.02123 =
         0.02954    0.00043    0.00062   -0.00093
AFIX  43
H9    2    0.554751    0.769727    0.420074    11.00000   -1.20000
AFIX   0
C10   1    0.725391    0.889750    0.389095    11.00000    0.02149    0.02375 =
         0.03336   -0.00284    0.00107    0.00387
AFIX  43
H10   2    0.605271    0.928803    0.412908    11.00000   -1.20000
AFIX   0
C11   1    0.940021    0.927254    0.347747    11.00000    0.02615    0.01860 =
         0.03079    0.00076   -0.00404    0.00018
C12   1    1.124335    0.868576    0.313370    11.00000    0.02069    0.02536 =
         0.02903    0.00174    0.00175   -0.00218
AFIX  43
H12   2    1.265131    0.893409    0.286667    11.00000   -1.20000
AFIX   0
C13   1    1.095414    0.773565    0.319425    11.00000    0.02107    0.02373 =
         0.02728   -0.00274   -0.00083    0.00490
AFIX  43
H13   2    1.218714    0.734688    0.297531    11.00000   -1.20000
AFIX   0
N1    3    0.675782    0.497908    0.386176    11.00000    0.02376    0.01529 =
         0.03396   -0.00037   -0.00109    0.00292
AFIX  43
H1    2    0.821556    0.473419    0.383314    11.00000   -1.20000
AFIX   0
N2    3    0.652824    0.593539    0.383310    11.00000    0.02850    0.01656 =
         0.03055   -0.00132   -0.00214    0.00171
N3    3    0.653961    0.152518    0.396302    11.00000    0.02692    0.01954 =
         0.03324    0.00039    0.00278    0.00027
O1    4    0.256999    0.468753    0.393796    11.00000    0.02400    0.02568 =
         0.04840    0.00127   -0.00309    0.00529
O2    4    0.979379    1.019460    0.340034    11.00000    0.03072    0.01737 =
         0.05832    0.00027    0.00626   -0.00026
AFIX 147
H2    2    0.858366    1.047600    0.359096    11.00000   -1.50000
AFIX   0
HKLF 4
REM  kp-52_a.res in P2(1)/c
REM wR2 = 0.1121, GooF = S = 1.052, Restrained GooF = 1.052 for all data
REM R1 = 0.0389 for 1901 Fo > 4sig(Fo) and 0.0453 for all 2185 data
REM 164 parameters refined using 0 restraints
END
WGHT      0.0647      0.3445
REM Highest difference peak  0.221,  deepest hole -0.246,  1-sigma level  0.044
Q1    1   0.5157  0.3915  0.3922  11.00000  0.05    0.22
Q2    1   1.1236  0.8207  0.3412  11.00000  0.05    0.22
Q3    1   0.7842  0.7596  0.3652  11.00000  0.05    0.21
Q4    1   0.4574  0.2365  0.3257  11.00000  0.05    0.21
Q5    1   0.8642  0.6858  0.3609  11.00000  0.05    0.20
Q6    1   1.0378  0.8982  0.3373  11.00000  0.05    0.20
Q7    1   0.5095  0.3179  0.3466  11.00000  0.05    0.19
Q8    1   0.6966  0.0987  0.3833  11.00000  0.05    0.18
Q9    1   0.3635  0.2275  0.3890  11.00000  0.05    0.18
Q10   1   0.6507  0.0853  0.3959  11.00000  0.05    0.18
Q11   1   0.5822  0.3226  0.4517  11.00000  0.05    0.17
Q12   1   0.6993  0.8433  0.3604  11.00000  0.05    0.17
Q13   1   0.4988  0.6162  0.4054  11.00000  0.05    0.16
Q14   1   0.7453  0.8414  0.4154  11.00000  0.05    0.16
Q15   1   0.8421  0.9048  0.3645  11.00000  0.05    0.16
Q16   1   0.8309  0.2624  0.4145  11.00000  0.05    0.16
Q17   1   0.2426  0.4024  0.3890  11.00000  0.05    0.15
Q18   1   0.9983  1.0401  0.4089  11.00000  0.05    0.14
Q19   1   0.7375  0.2598  0.4674  11.00000  0.05    0.14
Q20   1   0.6004  0.6056  0.3249  11.00000  0.05    0.14
;
_shelx_res_checksum     25562
