# Supplementary material for: A polymorph of N′-[(4-hy­droxy­phen­yl)methyl­idene]pyridine-4-carbohydrazide
Source: IUCrdata. 2026 Mar 27;11(Pt 3):x260314. doi: 10.1107/S2414314626003147 (PMC13055983; doi:10.1107/S2414314626003147)
Supplement: Supplementary file 2 [file x-11-x260314-Isup2.hkl]

data_I                                                                          
_shelx_title ' kp-52_a.res in P2(1)/c'                                          
_shelx_refln_list_code          4                                               
_shelx_F_calc_maximum      143.38                                               
_exptl_crystal_F_000       504.00                                               
_reflns_d_resolution_high  0.8008                                               
                                                                                
loop_                                                                           
 _space_group_symop_operation_xyz                                               
 'x, y, z'                                                                      
 '-x, y+1/2, -z+1/2'                                                            
 '-x, -y, -z'                                                                   
 'x, -y-1/2, z-1/2'                                                             
                                                                                
_cell_length_a     5.3634                                                       
_cell_length_b    14.4462                                                       
_cell_length_c    14.6619                                                       
_cell_angle_alpha  90.000                                                       
_cell_angle_beta   91.229                                                       
_cell_angle_gamma  90.000                                                       
                                                                                
_shelx_F_squared_multiplier     1.000                                           
                                                                                
loop_                                                                           
 _refln_index_h                                                                 
 _refln_index_k                                                                 
 _refln_index_l                                                                 
 _refln_F_squared_calc                                                          
 _refln_F_squared_meas                                                          
 _refln_F_squared_sigma                                                         
 _refln_observed_status                                                         
   1   0   0         40.16         55.46         1.35 o                         
   2   0   0        689.46        749.77         7.20 o                         
   3   0   0        395.19        428.30        12.02 o                         
   4   0   0          0.08         -1.00         1.00 o                         
   5   0   0        358.85        385.24         9.01 o                         
   6   0   0          0.48         -0.25         1.63 o                         
   1   1   0        199.16        196.23         3.51 o                         
   2   1   0       1339.19       1364.22        16.57 o                         
   3   1   0        118.74        123.58         6.77 o                         
   4   1   0         37.74         31.53         1.63 o                         
   5   1   0         16.19         16.56         1.53 o                         
   6   1   0         51.16         54.61         2.30 o                         
   0   2   0       1009.41        934.18         3.69 o                         
   1   2   0        192.90        215.71         2.30 o                         
   2   2   0        170.89        167.19         1.55 o                         
   3   2   0       1137.70       1396.52        99.40 o                         
   4   2   0        661.85        720.10         8.80 o                         
   5   2   0          0.01          0.49         0.97 o                         
   6   2   0         72.90         70.65         2.58 o                         
   1   3   0       1655.04       1798.76         7.77 o                         
   2   3   0         95.30        110.22         3.77 o                         
   3   3   0        299.07        345.39         6.84 o                         
   4   3   0         25.32         29.13         1.59 o                         
   5   3   0        199.68        205.71         4.60 o                         
   6   3   0         15.90         16.77         1.47 o                         
   0   4   0        871.25        796.55        18.12 o                         
   1   4   0        719.55        741.20        10.39 o                         
   2   4   0          0.53          2.65         0.56 o                         
   3   4   0        156.34        168.92         4.23 o                         
   4   4   0        149.69        148.03         3.50 o                         
   5   4   0         30.34         35.57         2.42 o                         
   6   4   0         17.68         18.33         1.60 o                         
   1   5   0       1608.19       1741.82        12.55 o                         
   2   5   0        704.62        707.45         5.93 o                         
   3   5   0         85.82        124.35         3.75 o                         
   4   5   0          8.02         11.83         1.04 o                         
   5   5   0         10.31         11.84         1.29 o                         
   6   5   0         22.12         20.44         1.84 o                         
   0   6   0        437.30        396.95         5.61 o                         
   1   6   0        338.89        362.99         4.20 o                         
   2   6   0         19.93         20.48         1.04 o                         
   3   6   0         76.52         83.09         2.89 o                         
   4   6   0        190.16        177.79         4.15 o                         
   5   6   0          4.49          5.08         1.23 o                         
   6   6   0         52.75         52.85        14.02 o                         
   1   7   0        314.20        379.44         7.61 o                         
   2   7   0         28.38         31.02         1.44 o                         
   3   7   0         26.92         27.89         2.33 o                         
   4   7   0         63.43         51.52         2.90 o                         
   5   7   0         63.48         61.22         2.32 o                         
   6   7   0         27.39         25.10         2.82 o                         
   0   8   0        214.49        242.20         9.77 o                         
   1   8   0        812.75        904.05        21.84 o                         
   2   8   0        134.35        139.57         4.01 o                         
   3   8   0         96.82        100.49         2.89 o                         
   4   8   0        448.47        404.42         7.75 o                         
   5   8   0         37.01         32.26         2.07 o                         
   1   9   0          9.03          6.64         2.50 o                         
   2   9   0        369.74        315.09         9.23 o                         
   3   9   0        740.66        734.56        10.93 o                         
   4   9   0        152.30        148.04         8.27 o                         
   5   9   0          4.44          4.15         1.00 o                         
   0  10   0        142.07        165.96         9.37 o                         
   1  10   0          4.54         17.63         2.83 o                         
   2  10   0        526.13        533.89         9.22 o                         
   3  10   0        603.35        589.27        15.86 o                         
   4  10   0         71.12         80.70         3.94 o                         
   5  10   0         11.86         14.26         1.58 o                         
   1  11   0        155.98        145.26         3.99 o                         
   2  11   0        793.97        851.00        10.83 o                         
   3  11   0        149.07        154.40         6.40 o                         
   4  11   0         10.97         11.42         1.42 o                         
   5  11   0          6.59         10.13         1.51 o                         
   0  12   0         38.50         28.75         4.47 o                         
   1  12   0         92.76         79.65         3.14 o                         
   2  12   0        298.44        330.02         8.76 o                         
   3  12   0        185.77        178.69         5.63 o                         
   4  12   0         18.15         14.58         1.41 o                         
   1  13   0         48.03         38.15         2.53 o                         
   2  13   0         10.38         16.09         1.90 o                         
   3  13   0         40.77         44.18         2.49 o                         
   4  13   0          3.66          8.13         2.48 o                         
   0  14   0        258.96        192.03         6.15 o                         
   1  14   0         15.11         16.04         3.17 o                         
   2  14   0          7.15          3.03         1.24 o                         
   3  14   0          3.86          3.41         0.93 o                         
   4  14   0        221.12        270.05         8.84 o                         
   1  15   0         19.74         15.99         1.66 o                         
   2  15   0          0.48         -0.51         1.00 o                         
   3  15   0         23.47         27.13         4.28 o                         
   0  16   0         47.24         51.97         2.87 o                         
   1  16   0          8.66         13.84         1.37 o                         
   2  16   0         20.51         19.33         1.93 o                         
   1  17   0          4.64         13.29         1.20 o                         
  -6   1   1         31.25         32.20         2.01 o                         
  -5   1   1        560.24        585.13         7.96 o                         
  -4   1   1         25.28         28.44         1.38 o                         
  -3   1   1          0.72          0.06         0.86 o                         
  -2   1   1        691.92        787.80         8.45 o                         
  -1   1   1       2058.22       2182.21        17.09 o                         
   0   1   1        951.99        951.62         4.34 o                         
   1   1   1       2418.25       2415.18        13.36 o                         
   2   1   1        425.65        440.65         4.02 o                         
   3   1   1        372.16        437.64         6.41 o                         
   4   1   1        102.94        117.33         2.71 o                         
   5   1   1        148.96        162.70         4.15 o                         
   6   1   1         92.08         99.14         2.77 o                         
  -6   2   1         16.21         12.73         1.34 o                         
  -5   2   1        921.51       1000.33        10.12 o                         
  -4   2   1        188.30        227.67         4.67 o                         
  -3   2   1          0.40         -0.36         0.83 o                         
  -2   2   1          4.75          4.93         0.36 o                         
  -1   2   1        690.48        741.17         4.55 o                         
   0   2   1        745.51        684.96         6.00 o                         
   1   2   1        139.90        138.80         1.81 o                         
   2   2   1         59.94         58.15         1.21 o                         
   3   2   1        393.21        417.84         7.41 o                         
   4   2   1        114.62        132.29         3.32 o                         
   5   2   1         93.38         92.31         3.16 o                         
   6   2   1        252.20        253.98         5.92 o                         
  -6   3   1        150.56        139.16         4.34 o                         
  -5   3   1        567.93        603.14         7.83 o                         
  -4   3   1        104.89        105.78         2.95 o                         
  -3   3   1         49.41         50.57         3.11 o                         
  -2   3   1       5619.17       6057.09        28.92 o                         
  -1   3   1       1998.50       1894.88        24.00 o                         
   0   3   1       1768.31       1718.51        11.48 o                         
   1   3   1        447.89        429.99         3.60 o                         
   2   3   1         16.10         14.16         0.70 o                         
   3   3   1       1141.82       1343.19        16.63 o                         
   4   3   1        140.12        151.01         3.54 o                         
   5   3   1         16.50         17.08         1.52 o                         
   6   3   1         33.82         33.62         1.97 o                         
  -6   4   1        173.83        169.56         7.32 o                         
  -5   4   1        171.79        184.60         4.72 o                         
  -4   4   1          2.56          2.81         0.80 o                         
  -3   4   1        668.77        753.79        12.48 o                         
  -2   4   1        594.73        662.56         9.98 o                         
  -1   4   1         60.81         68.09         1.39 o                         
   0   4   1        118.46        100.71         1.55 o                         
   1   4   1        522.45        542.63         6.16 o                         
   2   4   1        674.59        755.19         6.31 o                         
   3   4   1          6.82          4.51         0.84 o                         
   4   4   1        111.51        109.20         3.03 o                         
   5   4   1        269.07        266.75         5.16 o                         
   6   4   1         74.20         65.63         4.11 o                         
  -6   5   1        299.40        323.22        24.67 o                         
  -5   5   1         14.13         12.76         1.25 o                         
  -4   5   1         24.74         18.07         1.31 o                         
  -3   5   1         64.68         83.51         3.14 o                         
  -2   5   1        410.62        421.62         8.16 o                         
  -1   5   1        304.35        310.36         4.38 o                         
   0   5   1          7.79         12.48         0.61 o                         
   1   5   1         33.59         31.92         1.21 o                         
   2   5   1        863.02       1006.00         7.82 o                         
   3   5   1          5.76          5.76         0.99 o                         
   4   5   1         31.66         26.68         1.58 o                         
   5   5   1        254.83        257.73         6.82 o                         
   6   5   1          7.51          6.82         1.31 o                         
  -6   6   1          5.36         11.36         8.42 o                         
  -5   6   1         26.17         20.24         2.03 o                         
  -4   6   1        120.97        117.36         3.41 o                         
  -3   6   1         15.83         19.23         1.80 o                         
  -2   6   1         56.99         53.33         2.80 o                         
  -1   6   1        206.54        233.56         4.94 o                         
   0   6   1        565.52        606.95        20.33 o                         
   1   6   1        671.75        704.08         8.47 o                         
   2   6   1        563.44        585.94         6.55 o                         
   3   6   1        172.42        179.70         4.70 o                         
   4   6   1          7.57          7.83         1.04 o                         
   5   6   1        199.30        179.04         5.10 o                         
   6   6   1         19.16         18.94         2.61 o                         
  -6   7   1         11.75         12.98         2.14 o                         
  -5   7   1         39.45         35.28         2.34 o                         
  -4   7   1          4.26          3.75         1.16 o                         
  -3   7   1         21.51         20.42         1.65 o                         
  -2   7   1         77.25         73.24         2.44 o                         
  -1   7   1        719.06        755.55         7.65 o                         
   0   7   1         99.49        107.86         3.49 o                         
   1   7   1         82.44        104.96         3.08 o                         
   2   7   1         72.89         68.05         2.12 o                         
   3   7   1        153.21        159.68         4.56 o                         
   4   7   1         66.80         62.27         2.77 o                         
   5   7   1          8.70          5.25         1.39 o                         
   6   7   1          9.62          8.40         1.91 o                         
  -5   8   1         34.95         30.45         2.57 o                         
  -4   8   1        293.56        302.29         5.96 o                         
  -3   8   1       1064.13       1061.31        10.80 o                         
  -2   8   1        170.50        159.32         6.24 o                         
  -1   8   1         34.13         46.75         2.50 o                         
   0   8   1        219.79        208.75         5.94 o                         
   1   8   1        439.13        452.30         7.44 o                         
   2   8   1         74.42         87.16         3.55 o                         
   3   8   1          1.12          2.78         1.14 o                         
   4   8   1         97.07         92.75         3.83 o                         
   5   8   1         43.93         40.94         2.30 o                         
  -5   9   1         40.17         39.36         2.47 o                         
  -4   9   1         83.08         77.20         3.46 o                         
  -3   9   1        711.18        702.10         9.48 o                         
  -2   9   1         99.29         91.13         4.03 o                         
  -1   9   1         38.37         34.88         2.98 o                         
   0   9   1         28.98         27.98         2.68 o                         
   1   9   1        167.28        172.00         6.35 o                         
   2   9   1        203.13        176.82         6.94 o                         
   3   9   1         53.76         49.89         4.53 o                         
   4   9   1        926.47        887.54        22.94 o                         
   5   9   1        111.06         95.28         3.24 o                         
  -5  10   1          0.64          0.01         1.37 o                         
  -4  10   1        158.13        144.43         4.53 o                         
  -3  10   1        120.10        112.97         5.18 o                         
  -2  10   1          0.66          0.32         1.37 o                         
  -1  10   1          5.97          3.60         1.26 o                         
   0  10   1         18.72         15.06         2.24 o                         
   1  10   1       1601.20       1511.54        48.75 o                         
   2  10   1        937.95        958.09        10.01 o                         
   3  10   1         23.55         26.97         2.33 o                         
   4  10   1          7.61          7.86         1.30 o                         
   5  10   1        127.11        117.03         3.85 o                         
  -5  11   1          3.09          4.00         1.51 o                         
  -4  11   1         30.06         26.46         1.96 o                         
  -3  11   1          7.56          5.45         1.64 o                         
  -2  11   1       2281.62       2402.02        20.73 o                         
  -1  11   1         33.66         27.39         1.81 o                         
   0  11   1          6.77          6.19         1.26 o                         
   1  11   1         78.83         83.25         3.47 o                         
   2  11   1        413.30        427.87         7.57 o                         
   3  11   1        469.39        440.76        12.32 o                         
   4  11   1          0.04          0.53         1.12 o                         
   5  11   1         22.09         22.83         2.15 o                         
  -4  12   1         18.70         20.85         1.96 o                         
  -3  12   1         14.29         19.01         3.39 o                         
  -2  12   1        771.53        785.18        12.38 o                         
  -1  12   1        263.57        240.39         6.38 o                         
   0  12   1        148.51        133.72         4.43 o                         
   1  12   1        203.58        179.18         4.18 o                         
   2  12   1        793.18        807.85        10.65 o                         
   3  12   1          0.39          1.07         1.87 o                         
   4  12   1         17.19         18.50         1.86 o                         
  -4  13   1          0.06         -0.87         0.87 o                         
  -3  13   1         26.54         25.63         1.99 o                         
  -2  13   1        100.73         90.42         4.08 o                         
  -1  13   1          7.23          1.75         1.25 o                         
   0  13   1         13.84          5.58         1.49 o                         
   1  13   1        279.46        247.85         5.38 o                         
   2  13   1          3.97          0.37         1.02 o                         
   3  13   1         19.90         17.66         1.70 o                         
   4  13   1        100.08        105.21         3.81 o                         
  -4  14   1         79.35        107.37         5.57 o                         
  -3  14   1        114.24        122.67         4.80 o                         
  -2  14   1         25.66         25.51         2.46 o                         
  -1  14   1         74.02         57.54         2.89 o                         
   0  14   1        118.86         96.51         3.45 o                         
   1  14   1        391.42        340.54         6.15 o                         
   2  14   1         54.28         43.26         2.80 o                         
   3  14   1         12.01          8.70         1.14 o                         
   4  14   1        139.81        165.55         6.91 o                         
  -3  15   1         69.36         86.82         3.10 o                         
  -2  15   1          4.21          1.40         1.50 o                         
  -1  15   1         25.84         23.58         1.89 o                         
   0  15   1         27.86         22.74         1.55 o                         
   1  15   1         22.81         20.09         1.57 o                         
   2  15   1          0.66         -0.92         1.25 o                         
   3  15   1         45.61         57.15         3.41 o                         
  -2  16   1          9.47          8.43         1.22 o                         
  -1  16   1          0.30         -0.73         0.87 o                         
   0  16   1         11.76         11.77         1.18 o                         
   1  16   1          0.35         -0.40         0.91 o                         
   2  16   1          8.16          6.74         0.86 o                         
  -1  17   1         57.23         86.99         4.63 o                         
   0  17   1         30.65         37.05         1.79 o                         
   1  17   1         75.82         95.09         4.03 o                         
  -6   0   2          5.19          4.46         1.35 o                         
  -5   0   2         85.43         83.06         4.23 o                         
  -4   0   2       1949.76       2158.21        45.09 o                         
  -3   0   2          3.75          9.97         1.55 o                         
  -2   0   2       1831.36       2050.06        14.21 o                         
  -1   0   2       2487.14       2370.58         9.54 o                         
   1   0   2      20557.94      19964.97        49.46 o                         
   2   0   2        782.71        778.72         9.08 o                         
   3   0   2          1.11          5.66         0.92 o                         
   4   0   2        198.94        191.24         4.67 o                         
   5   0   2        277.27        286.81         7.86 o                         
   6   0   2          0.78         -0.91         1.07 o                         
  -6   1   2         37.69         38.57         2.13 o                         
  -5   1   2        371.10        396.68         6.44 o                         
  -4   1   2        741.68        824.56        14.46 o                         
  -3   1   2         17.35         21.66         1.68 o                         
  -2   1   2        411.45        457.11         7.72 o                         
  -1   1   2      10217.92      10108.19        15.16 o                         
   0   1   2          2.39          2.87         0.82 o                         
   1   1   2       4333.63       4348.09        19.50 o                         
   2   1   2         35.63         36.79         1.06 o                         
   3   1   2        101.46        111.56         3.75 o                         
   4   1   2         83.87         83.57         2.31 o                         
   5   1   2        685.24        732.23         8.64 o                         
   6   1   2         29.56         26.31         1.44 o                         
  -6   2   2         69.38         68.82         3.15 o                         
  -5   2   2        180.47        180.13         4.36 o                         
  -4   2   2          9.24          8.75         0.97 o                         
  -3   2   2        879.40       1073.25        25.32 o                         
  -2   2   2        180.97        217.78         2.63 o                         
  -1   2   2        688.36        738.49         9.59 o                         
   0   2   2         78.16         72.19         1.25 o                         
   2   2   2        284.08        368.97         2.96 o                         
   3   2   2       1469.32       1604.81        14.09 o                         
   4   2   2        612.48        656.93         8.93 o                         
   5   2   2          2.96          3.59         1.10 o                         
   6   2   2        194.76        207.92         4.16 o                         
  -6   3   2          4.37          1.71         3.00 o                         
  -5   3   2        132.78        142.97         4.22 o                         
  -4   3   2          7.50          6.44         0.94 o                         
  -3   3   2        418.91        463.76        14.75 o                         
  -2   3   2        179.21        186.35         3.54 o                         
  -1   3   2        630.28        647.29         6.00 o                         
   0   3   2        409.13        382.96         4.19 o                         
   1   3   2        244.48        226.26         2.86 o                         
   2   3   2        260.48        267.23         2.75 o                         
   3   3   2         19.51         19.54         1.48 o                         
   4   3   2        295.14        312.63         8.80 o                         
   5   3   2        168.29        176.33         4.26 o                         
   6   3   2          0.37         -0.55         0.86 o                         
  -6   4   2          0.00         -2.74         5.90 o                         
  -5   4   2         20.30         16.55         1.53 o                         
  -4   4   2          4.46          4.20         0.76 o                         
  -3   4   2         66.29         55.27         2.76 o                         
  -2   4   2        101.71        141.73         5.63 o                         
  -1   4   2        838.30        894.57         6.79 o                         
   0   4   2          2.69          2.86         0.33 o                         
   1   4   2        617.39        667.67         5.11 o                         
   2   4   2       1649.16       1835.71        16.14 o                         
   3   4   2         99.92         94.95         2.90 o                         
   4   4   2          3.52          5.70         1.06 o                         
   5   4   2         15.87         17.05         1.43 o                         
   6   4   2          4.58          3.10         0.81 o                         
  -6   5   2          0.43          1.23         1.39 o                         
  -5   5   2        145.11        145.24         4.07 o                         
  -4   5   2        193.92        191.75         4.00 o                         
  -3   5   2         68.55         66.44         3.19 o                         
  -2   5   2        555.60        620.63         8.40 o                         
  -1   5   2        508.76        522.02         5.09 o                         
   0   5   2          7.54          5.17         0.54 o                         
   1   5   2         34.39         39.27         1.39 o                         
   2   5   2         44.46         47.99         1.79 o                         
   3   5   2         84.72         92.46         3.31 o                         
   4   5   2        124.33        116.72         3.43 o                         
   5   5   2          5.53          5.85         1.08 o                         
   6   5   2         11.41          8.64         1.22 o                         
  -6   6   2         13.03         28.97        14.03 o                         
  -5   6   2         50.36         42.90         3.20 o                         
  -4   6   2          0.93          0.16         0.79 o                         
  -3   6   2         17.67         23.29         2.03 o                         
  -2   6   2        499.62        568.61         9.47 o                         
  -1   6   2         34.31         36.93         1.35 o                         
   0   6   2        215.09        231.16         3.91 o                         
   1   6   2          8.46          8.50         0.78 o                         
   2   6   2         75.80        109.20         2.81 o                         
   3   6   2          2.88          1.51         0.60 o                         
   4   6   2          5.48          4.59         1.03 o                         
   5   6   2          1.54          2.22         0.97 o                         
   6   6   2         16.79         13.78         1.62 o                         
  -5   7   2        105.17         95.73         5.52 o                         
  -4   7   2        131.50        126.65         5.55 o                         
  -3   7   2          0.05          0.95         0.71 o                         
  -2   7   2         10.61          5.73         1.12 o                         
  -1   7   2        133.76        134.64         2.74 o                         
   0   7   2      11115.00      11155.19        50.42 o                         
   1   7   2         96.45        104.19         3.43 o                         
   2   7   2          8.91          5.51         0.89 o                         
   3   7   2          0.15          0.71         0.77 o                         
   4   7   2         98.04         96.52         3.88 o                         
   5   7   2         47.83         41.33         2.81 o                         
   6   7   2         28.47         28.79         3.02 o                         
  -5   8   2          1.73          1.30         0.98 o                         
  -4   8   2         35.85         35.72         2.29 o                         
  -3   8   2        100.66         87.89         4.27 o                         
  -2   8   2         66.80         60.17         3.17 o                         
  -1   8   2          1.07          1.80         0.57 o                         
   0   8   2        411.47        418.08         9.05 o                         
   1   8   2        401.68        415.90        10.13 o                         
   2   8   2        183.41        154.85         4.95 o                         
   3   8   2          0.38          1.96         1.10 o                         
   4   8   2         27.06         26.65         1.87 o                         
   5   8   2         20.97         14.34         1.44 o                         
  -5   9   2         54.06         54.35         3.52 o                         
  -4   9   2        117.14        101.71         3.62 o                         
  -3   9   2       1147.34       1064.80        22.30 o                         
  -2   9   2         53.60         47.66         2.96 o                         
  -1   9   2         19.35         18.22         2.27 o                         
   0   9   2        548.60        524.30         8.97 o                         
   1   9   2        270.10        254.24         5.44 o                         
   2   9   2        156.24        140.87         5.01 o                         
   3   9   2       1386.16       1336.66        15.36 o                         
   4   9   2        121.20        103.76         3.97 o                         
   5   9   2         40.65         34.42         2.38 o                         
  -5  10   2          6.38          3.89         0.98 o                         
  -4  10   2        160.13        158.18         5.57 o                         
  -3  10   2        464.80        485.35         7.61 o                         
  -2  10   2        429.03        444.92         7.63 o                         
  -1  10   2        770.84        740.06        28.60 o                         
   0  10   2         38.06         32.72         3.11 o                         
   1  10   2        258.70        267.12         8.61 o                         
   2  10   2          0.07         -0.34         1.07 o                         
   3  10   2        385.15        383.29         6.87 o                         
   4  10   2        164.51        152.62         4.61 o                         
   5  10   2         18.02         14.94         1.52 o                         
  -5  11   2        152.49        153.58         7.61 o                         
  -4  11   2        102.73        109.51         5.60 o                         
  -3  11   2         54.51         51.89         3.42 o                         
  -2  11   2         11.59          6.12         1.52 o                         
  -1  11   2        980.61        962.23        13.17 o                         
   0  11   2         12.05         15.79         1.51 o                         
   1  11   2        711.48        681.36         9.80 o                         
   2  11   2         12.74          9.59         3.63 o                         
   3  11   2          9.09         10.27         1.36 o                         
   4  11   2         13.55         11.11         1.38 o                         
   5  11   2        137.19        134.89        12.81 o                         
  -4  12   2          0.12          1.47         0.93 o                         
  -3  12   2        155.51        166.64         5.72 o                         
  -2  12   2         35.65         36.55         2.71 o                         
  -1  12   2        105.88        108.36         3.99 o                         
   0  12   2          1.53          0.13         1.16 o                         
   1  12   2        197.13        207.55         4.91 o                         
   2  12   2        200.19        213.37         6.44 o                         
   3  12   2        164.00        160.62         4.33 o                         
   4  12   2        189.67        192.84         4.09 o                         
  -4  13   2          3.62          4.70         1.04 o                         
  -3  13   2         10.29         11.17         1.72 o                         
  -2  13   2         17.49         18.99         2.02 o                         
  -1  13   2        334.42        287.54         6.45 o                         
   0  13   2         97.07         85.38         3.25 o                         
   1  13   2        193.80        170.20         4.09 o                         
   2  13   2         25.74         24.12         1.96 o                         
   3  13   2         19.95         15.71         1.59 o                         
   4  13   2         11.28         11.73         1.34 o                         
  -3  14   2          3.98          4.15         0.96 o                         
  -2  14   2          6.00          3.95         1.23 o                         
  -1  14   2         59.69         47.70         3.08 o                         
   0  14   2          1.99          0.19         1.06 o                         
   1  14   2        256.49        219.76         4.95 o                         
   2  14   2          2.11          2.26         1.30 o                         
   3  14   2          1.38         -0.76         1.03 o                         
  -3  15   2         63.81         65.37         2.61 o                         
  -2  15   2          7.86         10.78         1.46 o                         
  -1  15   2          3.01          5.34         1.14 o                         
   0  15   2         45.47         50.69         2.40 o                         
   1  15   2         19.23         26.88         2.02 o                         
   2  15   2         24.25         27.52         2.55 o                         
   3  15   2         63.86         67.58         3.49 o                         
  -2  16   2         59.23         77.70         3.07 o                         
  -1  16   2          9.52          6.95         1.71 o                         
   0  16   2          6.46          8.73         1.03 o                         
   1  16   2          5.11          5.55         0.92 o                         
   2  16   2         40.41         50.40         3.04 o                         
  -1  17   2          0.00          1.34         0.79 o                         
   0  17   2         16.42         20.48         2.04 o                         
   1  17   2          2.16          2.13         0.83 o                         
  -6   1   3          8.94          7.57         1.49 o                         
  -5   1   3         82.08         80.24         2.92 o                         
  -4   1   3         20.81         16.96         1.35 o                         
  -3   1   3        529.65        571.83        10.65 o                         
  -2   1   3        539.10        534.16         4.93 o                         
  -1   1   3       1038.25        932.48        11.61 o                         
   0   1   3        413.44        376.66         3.71 o                         
   1   1   3       4800.29       5182.24        10.81 o                         
   2   1   3       1328.06       1363.57         6.42 o                         
   3   1   3          6.63          7.75         0.72 o                         
   4   1   3         56.63         61.12         2.27 o                         
   5   1   3        203.85        217.76         4.72 o                         
   6   1   3         31.62         28.35         1.61 o                         
  -6   2   3         60.98         59.97         6.53 o                         
  -5   2   3        102.64        102.71         3.63 o                         
  -4   2   3        741.72        787.52        14.54 o                         
  -3   2   3        228.59        266.87         6.57 o                         
  -2   2   3        242.40        245.50         2.58 o                         
  -1   2   3       2879.27       2675.83        16.81 o                         
   0   2   3         91.91         83.03         1.67 o                         
   1   2   3        155.54        169.52         1.76 o                         
   2   2   3        230.80        251.93         2.67 o                         
   3   2   3          1.40          2.31         0.70 o                         
   4   2   3        853.82        946.39        11.23 o                         
   5   2   3        544.86        577.02         8.22 o                         
   6   2   3        134.52        134.13         3.93 o                         
  -6   3   3        112.38         89.39        16.96 o                         
  -5   3   3         38.03         42.17         2.42 o                         
  -4   3   3        454.01        489.47         5.92 o                         
  -3   3   3          1.74          0.26         0.62 o                         
  -2   3   3        162.23        170.81         2.25 o                         
  -1   3   3       2784.36       2592.66        10.96 o                         
   0   3   3        313.40        302.07         4.98 o                         
   1   3   3        574.19        573.16         9.21 o                         
   2   3   3       2111.08       2166.62        22.22 o                         
   3   3   3          7.02          3.55         0.92 o                         
   4   3   3        330.59        339.05         7.51 o                         
   5   3   3       1171.04       1154.86        23.48 o                         
   6   3   3          0.96         -0.86         0.86 o                         
  -6   4   3         15.46          6.85         2.57 o                         
  -5   4   3         30.25         29.96         1.97 o                         
  -4   4   3        144.15        141.54         3.78 o                         
  -3   4   3         41.97         32.88         2.28 o                         
  -2   4   3        628.44        794.59         8.50 o                         
  -1   4   3        112.85        138.45         2.57 o                         
   0   4   3        442.49        405.23         3.44 o                         
   1   4   3          2.32          3.05         0.49 o                         
   2   4   3        344.55        363.71         4.41 o                         
   3   4   3        446.77        487.24         9.78 o                         
   4   4   3         57.25         57.99         3.49 o                         
   5   4   3         35.22         27.98         2.20 o                         
   6   4   3         22.61         25.20         1.57 o                         
  -6   5   3         17.12         17.07         1.99 o                         
  -5   5   3        131.86        123.93         7.01 o                         
  -4   5   3         31.45         35.55         2.19 o                         
  -3   5   3         20.39         19.43         1.87 o                         
  -2   5   3        518.57        568.12        10.60 o                         
  -1   5   3          0.89          1.38         0.41 o                         
   0   5   3          9.67          6.22         0.51 o                         
   1   5   3         74.33         50.91         1.61 o                         
   2   5   3        426.64        456.93         6.07 o                         
   3   5   3         17.77         13.96         1.37 o                         
   4   5   3         45.71         46.62         2.48 o                         
   5   5   3         53.06         44.14         2.64 o                         
   6   5   3        107.06        104.97        12.38 o                         
  -6   6   3          6.05         21.00        17.39 o                         
  -5   6   3        283.37        251.91        13.74 o                         
  -4   6   3         16.83         16.51         2.01 o                         
  -3   6   3        195.84        173.69         8.23 o                         
  -2   6   3         76.29         70.68         2.61 o                         
  -1   6   3        327.89        359.11         4.22 o                         
   0   6   3       1711.22       1780.10        18.94 o                         
   1   6   3        271.93        286.21         5.23 o                         
   2   6   3        472.33        488.43         9.45 o                         
   3   6   3         49.53         49.37         2.97 o                         
   4   6   3         32.82         31.46         1.86 o                         
   5   6   3          5.20          3.99         1.04 o                         
   6   6   3         22.78         19.56         2.48 o                         
  -5   7   3        204.98        225.34         6.31 o                         
  -4   7   3         83.64         82.54         4.11 o                         
  -3   7   3         67.97         74.45         3.33 o                         
  -2   7   3         24.48         23.18         1.92 o                         
  -1   7   3         63.90         65.86         1.98 o                         
   0   7   3         63.77         65.40         2.39 o                         
   1   7   3        236.95        251.20         6.58 o                         
   2   7   3         10.90          8.49         1.23 o                         
   3   7   3          3.17          5.89         0.94 o                         
   4   7   3          6.76          4.82         0.91 o                         
   5   7   3         43.01         41.69         2.49 o                         
  -5   8   3         18.76         15.50         1.66 o                         
  -4   8   3          9.30         12.12         1.50 o                         
  -3   8   3          6.77          4.02         1.25 o                         
  -2   8   3        101.71        110.36         5.11 o                         
  -1   8   3         20.54         22.26         1.84 o                         
   0   8   3        174.35        178.83         4.96 o                         
   1   8   3          5.88          3.91         0.94 o                         
   2   8   3         71.93         70.40         4.15 o                         
   3   8   3        785.28        752.57         9.39 o                         
   4   8   3        104.85         86.93         2.99 o                         
   5   8   3         68.74         70.30         3.38 o                         
  -5   9   3        260.46        248.91         8.50 o                         
  -4   9   3        373.47        390.87         6.79 o                         
  -3   9   3          0.04          2.77         1.20 o                         
  -2   9   3          0.22         -0.55         0.98 o                         
  -1   9   3         81.52         90.76         3.92 o                         
   0   9   3        102.94         88.92         4.67 o                         
   1   9   3        103.76        106.85         7.43 o                         
   2   9   3        196.76        209.02         7.09 o                         
   3   9   3         98.05         95.61         3.89 o                         
   4   9   3         10.62         10.83         1.40 o                         
   5   9   3         11.46         10.18         1.42 o                         
  -5  10   3          7.91          6.92         1.04 o                         
  -4  10   3          1.65          2.32         1.15 o                         
  -3  10   3         88.42         90.70         4.48 o                         
  -2  10   3        953.33       1013.67        13.60 o                         
  -1  10   3        970.56        922.50        27.08 o                         
   0  10   3          1.86          0.67         0.75 o                         
   1  10   3         22.59         16.94         1.90 o                         
   2  10   3         46.16         45.54         2.60 o                         
   3  10   3       1785.71       1731.48        16.36 o                         
   4  10   3         42.57         47.87         2.64 o                         
   5  10   3          4.10          2.78         0.85 o                         
  -5  11   3         61.46         59.11         4.13 o                         
  -4  11   3         80.63         72.07         3.82 o                         
  -3  11   3        141.34        132.50         4.51 o                         
  -2  11   3        167.17        165.77         4.88 o                         
  -1  11   3        442.01        443.75        11.27 o                         
   0  11   3         98.68         95.21         3.62 o                         
   1  11   3        730.88        716.70         8.88 o                         
   2  11   3        448.00        458.70         8.78 o                         
   3  11   3         51.48         50.17         2.58 o                         
   4  11   3         10.40         12.67         1.46 o                         
   5  11   3         36.79         46.06         5.61 o                         
  -4  12   3         23.57         24.67         2.23 o                         
  -3  12   3        258.79        269.49        10.04 o                         
  -2  12   3        495.48        509.07         9.68 o                         
  -1  12   3        406.71        378.57        10.56 o                         
   0  12   3        107.10         94.62         3.80 o                         
   1  12   3          8.73          8.78         1.27 o                         
   2  12   3        702.96        719.50        11.86 o                         
   3  12   3         78.09         82.43         3.10 o                         
   4  12   3         32.50         30.43         2.19 o                         
  -4  13   3         25.12         26.79         1.84 o                         
  -3  13   3          9.01         10.12         1.31 o                         
  -2  13   3          5.61          6.75         1.37 o                         
  -1  13   3        349.68        354.95         8.33 o                         
   0  13   3         92.31         74.47         3.41 o                         
   1  13   3         31.57         29.16         1.82 o                         
   2  13   3         33.32         33.56         2.01 o                         
   3  13   3         45.49         46.05         2.95 o                         
   4  13   3          3.34          5.13         1.01 o                         
  -3  14   3        223.22        256.21        11.12 o                         
  -2  14   3        106.87        103.29         3.55 o                         
  -1  14   3         20.70         11.32         1.43 o                         
   0  14   3        104.19         81.56         3.52 o                         
   1  14   3         66.66         65.00         3.09 o                         
   2  14   3          2.16         -0.18         1.03 o                         
   3  14   3          1.33          2.15         1.00 o                         
  -3  15   3         82.04         99.02         9.49 o                         
  -2  15   3          0.66          0.73         1.23 o                         
  -1  15   3         31.26         28.96         2.06 o                         
   0  15   3         56.91         43.25         2.52 o                         
   1  15   3         29.52         30.71         2.69 o                         
   2  15   3          0.07         -0.06         1.07 o                         
   3  15   3        102.65        123.68         4.53 o                         
  -2  16   3          0.04          0.59         0.97 o                         
  -1  16   3         10.01         12.23         1.50 o                         
   0  16   3          7.61          9.33         1.22 o                         
   1  16   3          1.25         -0.24         0.92 o                         
   2  16   3          5.56          7.90         1.00 o                         
  -1  17   3         61.31         75.46         3.35 o                         
   0  17   3          3.36          3.14         0.87 o                         
   1  17   3        107.09        137.55         4.42 o                         
  -6   0   4        110.78        124.31         6.84 o                         
  -5   0   4        111.69        118.80         4.88 o                         
  -4   0   4          5.40          6.07         1.40 o                         
  -3   0   4        733.20        690.07        11.77 o                         
  -2   0   4         69.43         76.71         2.25 o                         
  -1   0   4      12993.53      12569.65       143.70 o                         
   1   0   4       1103.17       1097.99         9.59 o                         
   2   0   4        484.53        483.76         8.22 o                         
   3   0   4        550.94        534.25         8.14 o                         
   4   0   4         54.03         51.66         3.20 o                         
   5   0   4        411.84        423.45        21.12 o                         
   6   0   4          2.23          1.20         1.25 o                         
  -6   1   4          4.95          4.08         2.94 o                         
  -5   1   4         17.73         17.42         1.47 o                         
  -4   1   4         42.02         35.27         1.82 o                         
  -3   1   4        804.94        748.06        10.21 o                         
  -2   1   4         85.61         93.37         1.56 o                         
  -1   1   4        258.49        247.04         2.80 o                         
   0   1   4       4830.06       4716.07        24.11 o                         
   1   1   4       9711.05      10202.48        59.82 o                         
   2   1   4        108.87        100.66         2.32 o                         
   3   1   4        203.51        181.81         3.38 o                         
   4   1   4          0.00         -0.57         0.74 o                         
   5   1   4         43.34         43.92         2.48 o                         
   6   1   4        120.40        116.20         3.46 o                         
  -6   2   4         47.79         30.85        20.40 o                         
  -5   2   4        192.51        196.43         4.85 o                         
  -4   2   4        445.00        472.31         9.76 o                         
  -3   2   4        336.83        370.62        10.46 o                         
  -2   2   4          2.45          2.21         0.37 o                         
  -1   2   4       5214.68       4902.79        19.23 o                         
   0   2   4        530.92        470.81         4.95 o                         
   1   2   4       1301.24       1361.31        18.42 o                         
   2   2   4        327.88        327.95         3.84 o                         
   3   2   4        190.25        213.67         4.08 o                         
   4   2   4        470.19        479.34         6.84 o                         
   5   2   4        219.55        228.28         5.28 o                         
   6   2   4          0.29          2.25         0.85 o                         
  -6   3   4          8.55         -0.22         9.23 o                         
  -5   3   4        106.74        109.98         6.00 o                         
  -4   3   4         56.92         57.23         2.44 o                         
  -3   3   4        133.07        147.35         3.44 o                         
  -2   3   4        127.21        143.25         2.23 o                         
  -1   3   4       1310.73       1239.51        10.15 o                         
   0   3   4          4.88          4.78         0.68 o                         
   1   3   4         10.15         13.33         0.65 o                         
   2   3   4        119.74        154.48         2.45 o                         
   3   3   4         67.07         72.23         3.29 o                         
   4   3   4         18.54         23.37         1.65 o                         
   5   3   4         23.06         20.57         1.71 o                         
   6   3   4          3.61          2.22         1.23 o                         
  -6   4   4         63.18         54.97         2.50 o                         
  -5   4   4          2.24          5.39         2.74 o                         
  -4   4   4         51.72         48.19         2.28 o                         
  -3   4   4        121.93        146.20         4.23 o                         
  -2   4   4          8.60          6.35         0.57 o                         
  -1   4   4        432.78        462.59         6.59 o                         
   0   4   4        199.69        176.59         3.70 o                         
   1   4   4         82.59         92.30         4.04 o                         
   2   4   4          0.30          1.73         0.71 o                         
   3   4   4         34.67         28.13         2.23 o                         
   4   4   4          0.02          0.54         1.12 o                         
   5   4   4          1.02          1.01         0.97 o                         
   6   4   4         10.68          8.75         2.09 o                         
  -6   5   4         29.97         43.78        14.09 o                         
  -5   5   4         60.91         54.10         3.12 o                         
  -4   5   4         12.97         13.82         1.59 o                         
  -3   5   4        172.90        170.02         6.56 o                         
  -2   5   4        266.47        252.55         5.20 o                         
  -1   5   4        447.51        441.50        11.84 o                         
   0   5   4         31.06         30.75         1.34 o                         
   1   5   4       1050.75       1128.65        17.00 o                         
   2   5   4        685.42        785.87        18.95 o                         
   3   5   4          0.58          0.20         0.80 o                         
   4   5   4         81.47         86.26         3.65 o                         
   5   5   4          1.02          1.09         1.09 o                         
   6   5   4         35.74         35.26         4.32 o                         
  -5   6   4          0.96          2.03         0.90 o                         
  -4   6   4        100.77         97.17         4.54 o                         
  -3   6   4          3.52          4.19         0.85 o                         
  -2   6   4         14.93         10.54         1.18 o                         
  -1   6   4        486.20        538.15         6.47 o                         
   0   6   4        114.64         94.26         2.72 o                         
   1   6   4         67.80         69.89         2.85 o                         
   2   6   4         65.02         68.16         2.61 o                         
   3   6   4         58.32         62.12         2.92 o                         
   4   6   4         45.21         47.62         2.48 o                         
   5   6   4          8.50          8.33         1.31 o                         
   6   6   4          1.23          0.60         1.03 o                         
  -5   7   4         99.95        110.89         5.12 o                         
  -4   7   4        280.19        246.47         6.18 o                         
  -3   7   4        100.26         93.54         3.76 o                         
  -2   7   4        388.50        384.79         8.75 o                         
  -1   7   4        105.05         97.11         2.73 o                         
   0   7   4          0.43          1.45         0.62 o                         
   1   7   4       1398.23       1440.83        13.59 o                         
   2   7   4        330.59        287.41         7.97 o                         
   3   7   4         63.29         55.45         2.61 o                         
   4   7   4          4.40          2.88         0.81 o                         
   5   7   4        159.75        153.25         4.36 o                         
  -5   8   4          6.96          7.48         1.10 o                         
  -4   8   4        238.37        205.80         4.99 o                         
  -3   8   4          0.02          1.20         1.08 o                         
  -2   8   4        442.73        448.13        10.79 o                         
  -1   8   4        340.28        373.33         5.98 o                         
   0   8   4        124.74        121.52         4.81 o                         
   1   8   4        229.98        237.27         7.05 o                         
   2   8   4        193.19        179.87         6.70 o                         
   3   8   4        376.63        375.95         6.93 o                         
   4   8   4         19.15         17.17         1.44 o                         
   5   8   4         39.67         38.98         2.52 o                         
  -5   9   4         45.53         46.42         2.48 o                         
  -4   9   4         36.61         38.69         2.49 o                         
  -3   9   4         26.23         34.17         2.86 o                         
  -2   9   4        777.27        762.31        11.60 o                         
  -1   9   4         28.12         24.20         2.11 o                         
   0   9   4         51.75         41.65         2.72 o                         
   1   9   4        285.65        264.54         8.14 o                         
   2   9   4        276.00        264.00         5.30 o                         
   3   9   4        302.78        308.55         7.03 o                         
   4   9   4        445.31        410.66         8.60 o                         
   5   9   4        141.38        150.96         5.27 o                         
  -5  10   4         21.22         28.73         1.85 o                         
  -4  10   4          2.78          2.12         0.96 o                         
  -3  10   4       1013.67       1034.34        14.57 o                         
  -2  10   4        177.01        180.09         5.07 o                         
  -1  10   4        346.14        345.21         8.85 o                         
   0  10   4         13.37         15.10         2.07 o                         
   1  10   4        134.48        131.92         3.47 o                         
   2  10   4        170.36        172.18         5.71 o                         
   3  10   4        124.20        118.63         3.91 o                         
   4  10   4          0.51          0.97         1.11 o                         
   5  10   4         13.12         13.28         1.36 o                         
  -4  11   4          7.84          9.14         1.44 o                         
  -3  11   4          4.04          3.24         1.29 o                         
  -2  11   4          4.40          6.57         1.22 o                         
  -1  11   4        317.17        303.58         7.71 o                         
   0  11   4        140.38        128.02         4.27 o                         
   1  11   4        380.40        365.34         6.46 o                         
   2  11   4       1255.59       1243.90        19.56 o                         
   3  11   4        502.51        504.73         7.77 o                         
   4  11   4          1.68          2.73         1.34 o                         
  -4  12   4         15.11         16.34         2.19 o                         
  -3  12   4         49.65         38.83         2.82 o                         
  -2  12   4        419.76        455.83         9.12 o                         
  -1  12   4          9.68          7.46         1.48 o                         
   0  12   4         22.34         18.66         2.18 o                         
   1  12   4        131.06        118.59         4.22 o                         
   2  12   4          3.49          3.81         1.07 o                         
   3  12   4         37.80         32.46         2.26 o                         
   4  12   4         36.51         37.43         2.36 o                         
  -4  13   4          0.80          1.12         0.92 o                         
  -3  13   4        146.48        179.28         5.38 o                         
  -2  13   4          3.14          4.15         1.13 o                         
  -1  13   4        119.06        112.28         4.75 o                         
   0  13   4        246.78        213.14         8.60 o                         
   1  13   4        123.17        123.53         4.27 o                         
   2  13   4        102.43         94.69         4.57 o                         
   3  13   4          0.04          1.09         1.03 o                         
   4  13   4          7.22          7.71         1.10 o                         
  -3  14   4         47.04         44.70         4.88 o                         
  -2  14   4          4.39          4.40         1.24 o                         
  -1  14   4         82.84         73.65         3.25 o                         
   0  14   4         59.54         40.11         2.51 o                         
   1  14   4         70.44         67.45         3.54 o                         
   2  14   4         10.81          9.17         1.24 o                         
   3  14   4         22.79         26.31         2.05 o                         
  -2  15   4         26.35         22.21         1.87 o                         
  -1  15   4          0.31          1.64         1.08 o                         
   0  15   4          6.88          2.91         1.04 o                         
   1  15   4         17.08         20.36         1.95 o                         
   2  15   4          0.03          0.88         0.75 o                         
   3  15   4         47.41         57.37         2.93 o                         
  -2  16   4         17.40         17.28         1.39 o                         
  -1  16   4         17.69         22.17         1.55 o                         
   0  16   4         30.77         37.70         2.35 o                         
   1  16   4          6.63          8.15         1.17 o                         
   2  16   4         35.96         46.90         2.52 o                         
  -1  17   4          3.23          3.64         1.03 o                         
   0  17   4          0.26          0.53         0.65 o                         
   1  17   4          0.42         -0.53         0.80 o                         
  -6   1   5         14.17         15.82         2.47 o                         
  -5   1   5        436.79        490.66         7.46 o                         
  -4   1   5         19.05         21.46         1.80 o                         
  -3   1   5          1.40          2.02         0.70 o                         
  -2   1   5         25.71         16.79         0.80 o                         
  -1   1   5         11.99         15.33         0.79 o                         
   0   1   5       5008.94       4742.73        23.22 o                         
   1   1   5        149.33        151.75         4.66 o                         
   2   1   5         84.36         98.95         2.79 o                         
   3   1   5         24.96         30.83         1.72 o                         
   4   1   5        171.49        176.37         4.21 o                         
   5   1   5         62.09         60.62         2.79 o                         
   6   1   5         91.71         96.20         3.02 o                         
  -6   2   5         71.66         58.55        12.49 o                         
  -5   2   5        176.79        189.50         4.62 o                         
  -4   2   5         16.01         13.71         1.51 o                         
  -3   2   5          4.08          4.12         0.88 o                         
  -2   2   5        253.54        242.77         4.47 o                         
  -1   2   5        127.05        136.38         2.06 o                         
   0   2   5        235.78        211.37         3.24 o                         
   1   2   5         39.98         41.57         1.05 o                         
   2   2   5        345.79        377.10         4.80 o                         
   3   2   5          1.28          1.59         0.53 o                         
   4   2   5          0.00          0.96         0.73 o                         
   5   2   5         92.97         87.74         3.28 o                         
   6   2   5        220.16        215.19         5.12 o                         
  -6   3   5         82.74         78.30         2.84 o                         
  -5   3   5         29.18         28.51         2.46 o                         
  -4   3   5        329.25        349.20         5.92 o                         
  -3   3   5         89.73         87.89         2.94 o                         
  -2   3   5       3175.58       3485.04        43.80 o                         
  -1   3   5        599.10        564.29         5.91 o                         
   0   3   5       1756.49       1651.23        19.37 o                         
   1   3   5        165.68        167.50         3.47 o                         
   2   3   5         31.19         36.93         1.47 o                         
   3   3   5       2378.37       2384.31        47.72 o                         
   4   3   5         22.24         28.56         1.98 o                         
   5   3   5          0.92          0.40         0.91 o                         
   6   3   5          1.35          0.11         0.81 o                         
  -6   4   5        318.83        325.71        25.50 o                         
  -5   4   5         11.42         12.25         1.86 o                         
  -4   4   5         41.75         48.31         3.29 o                         
  -3   4   5         80.15         79.72         3.79 o                         
  -2   4   5         32.31         28.09         1.25 o                         
  -1   4   5        238.42        267.79         5.01 o                         
   0   4   5         73.55         71.98         3.11 o                         
   1   4   5        686.55        677.87        13.36 o                         
   2   4   5         96.34         98.85         2.66 o                         
   3   4   5        110.05        105.47         5.33 o                         
   4   4   5         58.04         44.28         2.41 o                         
   5   4   5        364.50        323.65         7.88 o                         
   6   4   5          6.80          3.96         1.05 o                         
  -6   5   5        133.67        206.02         7.37 o                         
  -5   5   5          3.11         -0.02         1.02 o                         
  -4   5   5         36.82         24.98         2.99 o                         
  -3   5   5        119.04        108.31         5.48 o                         
  -2   5   5         28.91         35.96         1.62 o                         
  -1   5   5         19.81         27.30         1.51 o                         
   0   5   5         93.75         79.81         2.27 o                         
   1   5   5        105.76        109.51         4.24 o                         
   2   5   5        228.93        269.53         7.19 o                         
   3   5   5          1.31          0.87         0.72 o                         
   4   5   5        173.22        154.57         4.92 o                         
   5   5   5         53.12         42.45         2.99 o                         
   6   5   5          8.69          6.96         1.23 o                         
  -5   6   5        149.79        152.77         5.65 o                         
  -4   6   5        491.28        442.12         9.42 o                         
  -3   6   5        126.39        111.15         4.65 o                         
  -2   6   5          3.77          3.04         0.69 o                         
  -1   6   5          2.25          3.32         0.58 o                         
   0   6   5        136.89        135.55         4.65 o                         
   1   6   5         71.32         57.51         2.72 o                         
   2   6   5        308.13        289.28         7.20 o                         
   3   6   5         38.54         35.62         2.30 o                         
   4   6   5          0.03          0.45         0.99 o                         
   5   6   5         52.70         55.10         2.73 o                         
  -5   7   5         12.81          7.48         1.54 o                         
  -4   7   5         79.88         76.92         3.58 o                         
  -3   7   5          0.22          1.90         1.19 o                         
  -2   7   5        230.90        223.78         6.09 o                         
  -1   7   5        147.79        150.18         3.52 o                         
   0   7   5        134.73        135.25         3.65 o                         
   1   7   5          9.11         10.91         1.36 o                         
   2   7   5         15.29         17.76         1.74 o                         
   3   7   5         23.66         18.11         1.56 o                         
   4   7   5          0.05         -0.43         1.04 o                         
   5   7   5          1.81          1.76         0.86 o                         
  -5   8   5         14.43         18.21         1.43 o                         
  -4   8   5        128.32        129.25         6.40 o                         
  -3   8   5        331.86        308.74         7.96 o                         
  -2   8   5         72.95         70.41         3.66 o                         
  -1   8   5         31.31         23.69         1.55 o                         
   0   8   5        557.90        547.47         7.72 o                         
   1   8   5        887.54        878.54        15.13 o                         
   2   8   5         36.45         34.57         3.06 o                         
   3   8   5        107.49        104.95         3.53 o                         
   4   8   5        169.11        155.20         4.32 o                         
   5   8   5        108.79        105.34         4.48 o                         
  -5   9   5         16.10         12.28         1.31 o                         
  -4   9   5        340.05        316.57         6.53 o                         
  -3   9   5        254.83        266.00         6.46 o                         
  -2   9   5        206.07        209.66         6.29 o                         
  -1   9   5        599.49        588.96        10.83 o                         
   0   9   5         18.06         21.12         2.07 o                         
   1   9   5          1.46          1.62         0.87 o                         
   2   9   5        422.36        414.90         8.40 o                         
   3   9   5        182.09        150.61         5.22 o                         
   4   9   5        626.52        591.03        13.61 o                         
   5   9   5         11.64         10.40         1.31 o                         
  -5  10   5         48.83         63.90         4.43 o                         
  -4  10   5        131.32        122.18         4.58 o                         
  -3  10   5        132.18        131.20         5.22 o                         
  -2  10   5        302.87        315.27         6.75 o                         
  -1  10   5        611.76        638.35        10.86 o                         
   0  10   5          9.60          9.82         1.31 o                         
   1  10   5        484.09        469.91         7.97 o                         
   2  10   5        138.42        131.78         5.96 o                         
   3  10   5         39.63         38.76         2.30 o                         
   4  10   5         78.86         64.24         3.01 o                         
   5  10   5          2.93          1.84         1.41 o                         
  -4  11   5          2.08         -0.16         1.07 o                         
  -3  11   5        408.30        415.32        10.32 o                         
  -2  11   5       1316.60       1370.67        13.87 o                         
  -1  11   5        290.03        270.87         6.37 o                         
   0  11   5         15.35         14.83         1.91 o                         
   1  11   5          8.81          6.50         1.22 o                         
   2  11   5        392.57        380.61        10.70 o                         
   3  11   5        280.84        285.45         5.77 o                         
   4  11   5          0.07         -0.34         1.00 o                         
  -4  12   5         51.29         50.68         2.57 o                         
  -3  12   5         24.94         23.01         2.16 o                         
  -2  12   5         21.33         19.28         2.60 o                         
  -1  12   5         23.65         21.02         2.28 o                         
   0  12   5        428.82        417.91        14.15 o                         
   1  12   5         28.99         29.03         2.17 o                         
   2  12   5        251.42        249.46         7.03 o                         
   3  12   5         92.03         87.81         4.01 o                         
   4  12   5         54.12         50.47         2.56 o                         
  -4  13   5          3.81          3.66         3.20 o                         
  -3  13   5         69.31         69.91         3.19 o                         
  -2  13   5        112.76        101.99         4.18 o                         
  -1  13   5         29.80         27.98         2.47 o                         
   0  13   5         83.00         68.42         3.76 o                         
   1  13   5        153.58        143.02         5.92 o                         
   2  13   5          0.32          0.84         0.96 o                         
   3  13   5        109.81        115.41         3.25 o                         
   4  13   5         21.20         22.79         1.92 o                         
  -3  14   5        134.82        166.70         5.16 o                         
  -2  14   5        142.13        148.84         4.05 o                         
  -1  14   5         17.80         17.54         2.00 o                         
   0  14   5          2.73          0.83         1.35 o                         
   1  14   5        343.23        305.14         7.25 o                         
   2  14   5          0.19          0.04         0.81 o                         
   3  14   5          5.92          6.87         1.14 o                         
  -2  15   5          7.52          8.80         1.28 o                         
  -1  15   5          1.33          2.86         0.94 o                         
   0  15   5          9.16          9.32         1.31 o                         
   1  15   5          1.78          1.17         0.94 o                         
   2  15   5         22.14         18.02         1.45 o                         
   3  15   5          0.10         -0.02         0.99 o                         
  -1  16   5          0.00         -0.74         0.74 o                         
   0  16   5          2.47          1.41         0.87 o                         
   1  16   5          0.08          0.61         0.66 o                         
   2  16   5          0.40          0.94         0.81 o                         
   0  17   5         30.60         42.99         2.43 o                         
  -5   0   6        567.42        587.37        15.10 o                         
  -4   0   6       2402.36       2499.63        35.59 o                         
  -3   0   6        448.58        430.85        22.37 o                         
  -2   0   6       2029.13       1871.52        37.86 o                         
  -1   0   6        756.89        747.47        14.31 o                         
   0   0   6         14.25         19.64         1.26 o                         
   1   0   6      12507.28      12461.97       184.39 o                         
   2   0   6       2876.93       2901.06        76.70 o                         
   3   0   6        184.62        169.37         5.08 o                         
   4   0   6         51.56         44.65         3.87 o                         
   5   0   6        338.97        343.36        11.61 o                         
   6   0   6        275.62        303.64        18.19 o                         
  -6   1   6         56.98         36.86         2.24 o                         
  -5   1   6          2.85          0.91         1.20 o                         
  -4   1   6         79.07         80.36         3.58 o                         
  -3   1   6         37.43         33.18         1.82 o                         
  -2   1   6       1661.00       1666.00        21.02 o                         
  -1   1   6       2077.98       2030.85        26.43 o                         
   0   1   6         96.87         88.44         1.84 o                         
   1   1   6        219.97        229.46         3.93 o                         
   2   1   6        467.24        459.56         8.32 o                         
   3   1   6          6.47          6.49         1.01 o                         
   4   1   6        299.87        299.56         6.01 o                         
   5   1   6         25.24         23.73         2.00 o                         
   6   1   6         15.57         15.47         1.30 o                         
  -6   2   6         33.83         31.00         3.40 o                         
  -5   2   6        133.76        133.09         5.18 o                         
  -4   2   6        242.45        255.87         7.18 o                         
  -3   2   6         97.71         81.21         3.19 o                         
  -2   2   6        633.11        607.58         9.00 o                         
  -1   2   6        167.99        167.07         4.07 o                         
   0   2   6         62.20         57.58         1.53 o                         
   1   2   6        776.82        770.25        10.43 o                         
   2   2   6         95.15        124.85         2.97 o                         
   3   2   6        114.74        115.95         3.37 o                         
   4   2   6        141.63        137.27         4.57 o                         
   5   2   6         50.48         46.02         2.67 o                         
   6   2   6        310.21        313.43         8.09 o                         
  -6   3   6          2.26          7.68         2.59 o                         
  -5   3   6          6.13          5.45         1.03 o                         
  -4   3   6          0.08         -0.45         1.04 o                         
  -3   3   6        549.18        544.87         9.63 o                         
  -2   3   6        161.19        151.44         3.13 o                         
  -1   3   6        609.42        566.18         7.54 o                         
   0   3   6          4.32          4.94         0.55 o                         
   1   3   6        208.36        208.27         3.57 o                         
   2   3   6          2.02         -0.03         0.50 o                         
   3   3   6         76.73         71.82         2.99 o                         
   4   3   6        481.05        518.40         9.18 o                         
   5   3   6         14.83         12.89         1.86 o                         
   6   3   6          4.18          4.03         1.23 o                         
  -5   4   6          5.66          2.58         1.05 o                         
  -4   4   6         60.03         52.92         3.03 o                         
  -3   4   6        111.53        102.15         3.41 o                         
  -2   4   6        150.61        143.23         3.08 o                         
  -1   4   6        824.70        794.71        24.06 o                         
   0   4   6        169.76        173.14         3.67 o                         
   1   4   6        623.60        704.87        14.59 o                         
   2   4   6        819.17        861.83        10.58 o                         
   3   4   6        219.80        200.19         8.25 o                         
   4   4   6         20.86         21.19         2.25 o                         
   5   4   6          2.10          1.80         1.34 o                         
   6   4   6          8.55          5.92         1.22 o                         
  -5   5   6         74.85         64.14         3.22 o                         
  -4   5   6         60.97         57.12         4.31 o                         
  -3   5   6          2.02          2.78         1.62 o                         
  -2   5   6        555.13        570.94         7.97 o                         
  -1   5   6        261.92        221.19         4.40 o                         
   0   5   6          8.37          6.47         0.72 o                         
   1   5   6        130.06        119.93         3.76 o                         
   2   5   6         50.42         65.54         2.02 o                         
   3   5   6          3.76          5.00         0.96 o                         
   4   5   6        115.08        103.92         6.60 o                         
   5   5   6         30.34         23.81         3.49 o                         
  -5   6   6        193.54        206.75         4.87 o                         
  -4   6   6        100.69         82.24         4.28 o                         
  -3   6   6         31.09         42.80         3.10 o                         
  -2   6   6        398.13        413.50         6.93 o                         
  -1   6   6         54.96         50.22         2.34 o                         
   0   6   6        245.49        248.89         5.91 o                         
   1   6   6         27.14         22.63         1.56 o                         
   2   6   6         20.51         21.92         1.96 o                         
   3   6   6          1.53          2.33         0.97 o                         
   4   6   6          7.63          6.55         2.58 o                         
   5   6   6          0.02         -0.31         0.89 o                         
  -5   7   6         26.22         26.80         2.08 o                         
  -4   7   6         36.21         35.00         3.06 o                         
  -3   7   6          4.56          8.16         1.98 o                         
  -2   7   6         57.37         58.79         3.28 o                         
  -1   7   6        283.08        274.43         4.96 o                         
   0   7   6       1286.40       1290.60        12.32 o                         
   1   7   6         80.37         75.32         2.95 o                         
   2   7   6         44.51         39.75         2.38 o                         
   3   7   6          6.93          3.96         1.38 o                         
   4   7   6          0.11         -0.27         1.10 o                         
   5   7   6          9.95          8.63         1.27 o                         
  -5   8   6          2.23         -0.33         0.88 o                         
  -4   8   6          4.38          5.63         1.68 o                         
  -3   8   6        113.88         91.10         6.18 o                         
  -2   8   6          3.98          4.19         1.16 o                         
  -1   8   6        310.82        302.44         5.48 o                         
   0   8   6        265.39        277.20         5.73 o                         
   1   8   6       1385.14       1308.55        18.92 o                         
   2   8   6         19.68         19.96         1.78 o                         
   3   8   6         32.91         22.69         2.04 o                         
   4   8   6         18.57         18.27         2.08 o                         
   5   8   6          4.43          3.31         0.95 o                         
  -5   9   6        118.17        123.59         4.04 o                         
  -4   9   6         46.41         36.24         2.64 o                         
  -3   9   6        197.82        180.07         7.45 o                         
  -2   9   6          4.86          7.73         1.88 o                         
  -1   9   6         13.96         17.55         1.91 o                         
   0   9   6        792.96        769.84        12.16 o                         
   1   9   6         63.41         61.33         2.42 o                         
   2   9   6        712.63        698.84        14.19 o                         
   3   9   6        305.80        321.37        11.86 o                         
   4   9   6         53.42         44.34         2.55 o                         
   5   9   6        210.23        208.93         5.40 o                         
  -4  10   6         70.33         76.09         3.53 o                         
  -3  10   6         58.78         58.94         4.32 o                         
  -2  10   6       1017.17       1086.50        12.52 o                         
  -1  10   6        215.13        220.77         5.65 o                         
   0  10   6          9.19          6.88         1.19 o                         
   1  10   6         39.74         35.09         2.44 o                         
   2  10   6          4.54          4.23         1.16 o                         
   3  10   6        132.89        138.07         4.59 o                         
   4  10   6        252.30        255.42         5.52 o                         
  -4  11   6         34.85         46.77         2.67 o                         
  -3  11   6         27.78         23.01         2.75 o                         
  -2  11   6         36.03         35.76         2.12 o                         
  -1  11   6        632.52        616.60        11.07 o                         
   0  11   6        102.16         94.55         4.46 o                         
   1  11   6         11.07         12.02         1.42 o                         
   2  11   6         48.94         48.36         4.02 o                         
   3  11   6         16.21         19.59         1.88 o                         
   4  11   6        345.89        355.13         8.50 o                         
  -4  12   6         89.26        102.73         6.59 o                         
  -3  12   6          0.06          1.57         1.34 o                         
  -2  12   6         40.54         45.80         3.69 o                         
  -1  12   6         17.18         14.44         2.41 o                         
   0  12   6          1.51          1.35         1.46 o                         
   1  12   6        269.71        273.95         7.22 o                         
   2  12   6        235.83        237.14         6.80 o                         
   3  12   6          0.38          0.65         0.87 o                         
   4  12   6        127.78        138.59         6.87 o                         
  -3  13   6         38.17         43.88         3.04 o                         
  -2  13   6          5.89          2.39         1.32 o                         
  -1  13   6         81.88         76.51         3.85 o                         
   0  13   6          1.30          1.29         1.00 o                         
   1  13   6          2.87          3.56         1.20 o                         
   2  13   6         22.90         24.12         1.96 o                         
   3  13   6          0.56          0.18         0.79 o                         
  -3  14   6          8.34          7.80         1.52 o                         
  -2  14   6          1.69          3.81         1.85 o                         
  -1  14   6          0.22          1.42         0.92 o                         
   0  14   6          5.66          3.73         1.28 o                         
   1  14   6        271.12        253.55         7.83 o                         
   2  14   6          0.92          0.29         0.73 o                         
   3  14   6          5.02          6.05         1.03 o                         
  -2  15   6          0.14         -1.40         1.40 o                         
  -1  15   6          5.13          2.45         0.83 o                         
   0  15   6          5.44          6.64         1.53 o                         
   1  15   6         15.97         17.48         1.48 o                         
   2  15   6         50.91         63.79         2.81 o                         
  -1  16   6         14.47         17.38         1.44 o                         
   0  16   6         40.11         53.20         2.19 o                         
   1  16   6          0.07          0.04         0.92 o                         
  -5   1   7         15.23         12.77         1.49 o                         
  -4   1   7        327.49        331.73         8.19 o                         
  -3   1   7        388.93        371.37         7.89 o                         
  -2   1   7        186.94        168.89         3.47 o                         
  -1   1   7          6.72          7.46         1.04 o                         
   0   1   7         11.27         11.00         0.77 o                         
   1   1   7        661.09        704.84         5.80 o                         
   2   1   7        481.89        458.07         9.55 o                         
   3   1   7         76.03         70.90         2.72 o                         
   4   1   7         98.09         94.30         3.84 o                         
   5   1   7         92.56         97.52         3.31 o                         
   6   1   7        170.06        160.75         6.94 o                         
  -5   2   7         24.07         21.46         1.73 o                         
  -4   2   7        719.73        766.88        12.42 o                         
  -3   2   7         26.19         30.14         2.43 o                         
  -2   2   7         30.63         27.25         1.33 o                         
  -1   2   7        562.36        535.17        10.93 o                         
   0   2   7          1.83          1.51         0.51 o                         
   1   2   7        100.40        106.55         2.30 o                         
   2   2   7         11.90         16.43         1.39 o                         
   3   2   7        108.14        102.98         3.32 o                         
   4   2   7        583.58        581.22        11.01 o                         
   5   2   7         82.10         79.08         3.33 o                         
   6   2   7         15.65         19.19         1.75 o                         
  -5   3   7         68.66         68.55         2.88 o                         
  -4   3   7        163.88        170.33         5.97 o                         
  -3   3   7         19.89         19.86         1.80 o                         
  -2   3   7          0.25          1.15         0.60 o                         
  -1   3   7       2706.74       2621.22        32.13 o                         
   0   3   7        316.22        301.54         3.86 o                         
   1   3   7         17.47         18.96         1.35 o                         
   2   3   7         72.64         73.59         3.53 o                         
   3   3   7          4.80          7.88         0.98 o                         
   4   3   7       1035.64       1010.25        16.94 o                         
   5   3   7        240.82        218.28         6.22 o                         
   6   3   7         30.57         25.89         2.81 o                         
  -5   4   7          0.12         -0.79         0.99 o                         
  -4   4   7        189.81        179.87         6.15 o                         
  -3   4   7         29.72         27.70         2.48 o                         
  -2   4   7          6.76         11.69         1.12 o                         
  -1   4   7        122.92        127.40         4.65 o                         
   0   4   7        336.77        325.47         5.39 o                         
   1   4   7          4.32          5.50         0.86 o                         
   2   4   7        100.13         98.21         3.85 o                         
   3   4   7         26.96         35.44         2.07 o                         
   4   4   7          1.54          0.46         0.89 o                         
   5   4   7         15.73         12.61         1.76 o                         
  -5   5   7          1.56          2.24         1.04 o                         
  -4   5   7          8.60          8.10         1.37 o                         
  -3   5   7          6.39          6.67         1.60 o                         
  -2   5   7         96.97         89.09         3.34 o                         
  -1   5   7         32.91         37.78         1.96 o                         
   0   5   7         43.13         39.93         1.72 o                         
   1   5   7         11.32          7.20         1.15 o                         
   2   5   7          4.37          3.08         0.59 o                         
   3   5   7          1.30         -0.55         0.82 o                         
   4   5   7        202.56        197.30         5.45 o                         
   5   5   7          1.48         -0.31         0.99 o                         
  -5   6   7          3.37          3.14         1.35 o                         
  -4   6   7         45.86         40.45         2.67 o                         
  -3   6   7         15.09         11.32         1.57 o                         
  -2   6   7          2.96          3.36         0.88 o                         
  -1   6   7         43.34         44.89         2.67 o                         
   0   6   7       1084.99       1018.91        16.14 o                         
   1   6   7          5.24          2.68         0.63 o                         
   2   6   7        148.15        141.72         3.81 o                         
   3   6   7          5.61          5.46         1.18 o                         
   4   6   7         59.48         56.21         3.45 o                         
   5   6   7          2.05          3.08         1.31 o                         
  -5   7   7        283.64        312.14         6.18 o                         
  -4   7   7          0.12          0.29         1.14 o                         
  -3   7   7         24.15         27.60         2.70 o                         
  -2   7   7          5.01          5.32         1.41 o                         
  -1   7   7         26.38         23.56         1.57 o                         
   0   7   7          8.82          7.02         1.05 o                         
   1   7   7         43.49         44.83         2.17 o                         
   2   7   7         28.20         26.96         2.25 o                         
   3   7   7          0.32          0.87         1.00 o                         
   4   7   7          2.62          1.58         1.03 o                         
   5   7   7          0.00          0.48         1.16 o                         
  -5   8   7         46.88         47.85         2.33 o                         
  -4   8   7         48.35         50.60         3.18 o                         
  -3   8   7          2.12          1.09         1.51 o                         
  -2   8   7          0.00          0.57         1.06 o                         
  -1   8   7         30.32         21.85         1.45 o                         
   0   8   7        296.40        286.07         7.19 o                         
   1   8   7          1.33         -0.29         0.92 o                         
   2   8   7        626.83        622.36        12.35 o                         
   3   8   7         51.21         40.50         2.61 o                         
   4   8   7         12.90          8.96         1.62 o                         
   5   8   7         28.32         27.06         1.79 o                         
  -4   9   7         47.18         49.30         3.04 o                         
  -3   9   7          4.11          3.11         3.84 o                         
  -2   9   7        124.91        128.01         4.46 o                         
  -1   9   7         53.97         55.19         3.35 o                         
   0   9   7        719.32        743.26        10.10 o                         
   1   9   7          4.53          4.35         1.38 o                         
   2   9   7        181.90        172.98         5.91 o                         
   3   9   7         63.74         59.59         3.12 o                         
   4   9   7         76.39         85.98         3.35 o                         
  -4  10   7         94.54         93.60         3.70 o                         
  -3  10   7          0.02         -1.15         1.36 o                         
  -2  10   7        272.67        289.22         6.59 o                         
  -1  10   7         21.29         19.08         2.10 o                         
   0  10   7         95.25         95.89         3.80 o                         
   1  10   7         22.78         19.18         2.19 o                         
   2  10   7        131.16        123.16         5.07 o                         
   3  10   7       1132.14       1131.04        27.62 o                         
   4  10   7        172.35        194.14         4.65 o                         
  -4  11   7         26.47         19.26         2.00 o                         
  -3  11   7          1.58          2.06         1.13 o                         
  -2  11   7         12.34          9.57         1.24 o                         
  -1  11   7        462.85        455.26        11.69 o                         
   0  11   7        622.52        627.05         9.69 o                         
   1  11   7        148.42        146.29         4.65 o                         
   2  11   7         45.53         45.70         3.88 o                         
   3  11   7        357.54        383.48         8.04 o                         
   4  11   7        224.83        253.72         6.84 o                         
  -4  12   7        107.74        129.60         5.47 o                         
  -3  12   7        336.58        366.74         8.92 o                         
  -2  12   7         71.79         74.41         3.18 o                         
  -1  12   7        280.03        279.87         9.03 o                         
   0  12   7        184.52        186.87         6.10 o                         
   1  12   7        198.98        209.37         6.25 o                         
   2  12   7          9.19          7.75         1.30 o                         
   3  12   7          1.18          1.12         0.94 o                         
   4  12   7         14.09         11.74         1.46 o                         
  -3  13   7         58.92         77.55         3.67 o                         
  -2  13   7          0.19          1.03         0.82 o                         
  -1  13   7        336.78        349.56         7.70 o                         
   0  13   7        182.32        178.82         7.03 o                         
   1  13   7         46.95         44.32         2.51 o                         
   2  13   7        116.63        126.78         3.95 o                         
   3  13   7        102.97        112.82         3.28 o                         
  -2  14   7         24.16         22.53         2.28 o                         
  -1  14   7         31.04         31.74         2.39 o                         
   0  14   7         11.84          9.16         1.49 o                         
   1  14   7         73.12         77.18         3.02 o                         
   2  14   7          0.04          0.08         0.65 o                         
   3  14   7         11.30         11.75         1.76 o                         
  -2  15   7         20.34         22.04         1.86 o                         
  -1  15   7          5.56          7.72         1.19 o                         
   0  15   7         17.25         10.90         1.22 o                         
   1  15   7          5.31          6.03         1.06 o                         
   2  15   7          1.52          3.11         1.09 o                         
  -1  16   7         33.14         47.06         3.73 o                         
   0  16   7          1.90          2.18         0.74 o                         
   1  16   7          2.77          2.82         1.31 o                         
  -5   0   8          0.25          1.96         1.92 o                         
  -4   0   8         22.28         12.83         3.54 o                         
  -3   0   8        275.05        263.55         8.75 o                         
  -2   0   8       2013.26       1803.10        22.31 o                         
  -1   0   8       2818.16       2637.17        22.41 o                         
   0   0   8       1840.38       1846.41        14.06 o                         
   1   0   8        669.67        671.66        11.31 o                         
   2   0   8       2495.78       2317.86        23.04 o                         
   3   0   8        380.25        384.90        15.20 o                         
   4   0   8         22.84         20.30         2.13 o                         
   5   0   8        299.96        322.39         7.43 o                         
  -5   1   8         31.10         21.92         2.05 o                         
  -4   1   8         26.97         26.11         3.14 o                         
  -3   1   8        249.24        253.32         6.11 o                         
  -2   1   8         32.95         42.39         7.03 o                         
  -1   1   8       1243.21       1194.53        13.38 o                         
   0   1   8          8.28         16.78         1.38 o                         
   1   1   8       3825.96       3858.87        46.89 o                         
   2   1   8        662.32        646.83         8.63 o                         
   3   1   8         55.86         55.89         4.17 o                         
   4   1   8         21.36         19.32         1.89 o                         
   5   1   8         39.27         42.31         2.17 o                         
  -5   2   8         92.99         98.75         3.89 o                         
  -4   2   8         96.29         96.80         3.93 o                         
  -3   2   8         24.98         31.73         3.04 o                         
  -2   2   8        908.19        788.27         7.79 o                         
  -1   2   8        420.02        401.51         7.29 o                         
   0   2   8        814.34        748.66        10.51 o                         
   1   2   8        143.25        139.90         2.89 o                         
   2   2   8         87.43         80.12         3.08 o                         
   3   2   8         58.92         54.59         2.87 o                         
   4   2   8         75.15         68.60         3.95 o                         
   5   2   8        245.86        251.53         6.68 o                         
  -5   3   8          1.90          1.50         0.96 o                         
  -4   3   8          0.08          0.16         1.27 o                         
  -3   3   8          3.52          1.57         1.49 o                         
  -2   3   8        151.55        144.82         3.77 o                         
  -1   3   8        126.63        113.82         4.04 o                         
   0   3   8        346.89        351.51         7.08 o                         
   1   3   8        203.56        225.11         5.46 o                         
   2   3   8          8.68          5.43         0.94 o                         
   3   3   8         16.62         21.51         1.71 o                         
   4   3   8         65.56         69.85         3.96 o                         
   5   3   8          0.14          1.23         1.07 o                         
  -5   4   8          9.52         13.90         2.36 o                         
  -4   4   8         11.08          6.81         1.49 o                         
  -3   4   8          0.50          0.77         1.14 o                         
  -2   4   8         21.80         16.79         1.38 o                         
  -1   4   8         46.01         48.27         2.34 o                         
   0   4   8         39.80         46.60         2.07 o                         
   1   4   8        113.74        112.83         3.51 o                         
   2   4   8          0.36          1.44         0.69 o                         
   3   4   8         31.79         38.46         2.19 o                         
   4   4   8         20.96         20.72         1.95 o                         
   5   4   8        104.74        103.22         4.07 o                         
  -5   5   8        128.81        133.15         4.18 o                         
  -4   5   8         14.53         15.20         1.56 o                         
  -3   5   8        167.72        152.36         4.42 o                         
  -2   5   8         24.77         24.82         1.49 o                         
  -1   5   8          2.54          1.61         0.68 o                         
   0   5   8          0.31         -0.77         0.77 o                         
   1   5   8        359.67        374.19         7.54 o                         
   2   5   8        107.10        105.57         3.74 o                         
   3   5   8         26.75         25.76         2.02 o                         
   4   5   8        101.07         97.22         4.95 o                         
   5   5   8         14.82         12.32         1.54 o                         
  -5   6   8         16.68         16.12         1.54 o                         
  -4   6   8          1.51          1.80         1.39 o                         
  -3   6   8        127.46        118.33         4.40 o                         
  -2   6   8         44.32         46.02         2.74 o                         
  -1   6   8        115.95        120.76         4.53 o                         
   0   6   8          0.91          0.13         1.25 o                         
   1   6   8          0.92          1.85         0.63 o                         
   2   6   8          7.52          7.17         1.21 o                         
   3   6   8         84.04         73.06         3.37 o                         
   4   6   8          1.75          2.86         0.88 o                         
   5   6   8          0.58          1.27         0.92 o                         
  -5   7   8        172.84        192.47         4.47 o                         
  -4   7   8        109.70         94.93         5.19 o                         
  -3   7   8        131.01        127.83         4.05 o                         
  -2   7   8         91.00         86.34         4.28 o                         
  -1   7   8        142.70        136.18         3.55 o                         
   0   7   8         22.88         20.27         2.19 o                         
   1   7   8        748.66        742.95        15.52 o                         
   2   7   8        315.72        335.71        10.08 o                         
   3   7   8         80.61         74.08         3.41 o                         
   4   7   8          0.62          0.12         1.14 o                         
   5   7   8        108.79        111.83         3.60 o                         
  -5   8   8          1.16          3.10         0.94 o                         
  -4   8   8         20.84         14.96         2.19 o                         
  -3   8   8         60.25         61.47         3.14 o                         
  -2   8   8        225.34        235.56         5.99 o                         
  -1   8   8          0.48          0.62         1.19 o                         
   0   8   8         32.01         27.16         2.26 o                         
   1   8   8         10.04         11.26         1.30 o                         
   2   8   8        532.89        594.19        10.68 o                         
   3   8   8         16.85         18.14         1.59 o                         
   4   8   8         46.38         39.64         2.72 o                         
   5   8   8         20.30         20.14         1.82 o                         
  -4   9   8         23.72         22.24         2.02 o                         
  -3   9   8         91.15         82.59         3.49 o                         
  -2   9   8       1155.42       1166.21        13.39 o                         
  -1   9   8        105.38        105.87         3.99 o                         
   0   9   8        323.73        313.34         6.74 o                         
   1   9   8        433.10        452.07         8.45 o                         
   2   9   8         26.73         26.04         2.11 o                         
   3   9   8          6.10          5.14         1.17 o                         
   4   9   8         26.98         25.83         2.17 o                         
  -4  10   8         68.44         86.18         2.90 o                         
  -3  10   8        314.77        318.18         8.39 o                         
  -2  10   8         12.22         13.10         1.62 o                         
  -1  10   8        283.21        292.83         6.65 o                         
   0  10   8          0.71          1.71         1.17 o                         
   1  10   8         35.43         29.40         2.52 o                         
   2  10   8          7.74          6.22         1.92 o                         
   3  10   8        165.22        149.37         5.48 o                         
   4  10   8          8.55          6.14         1.08 o                         
  -4  11   8         16.74         17.92         2.76 o                         
  -3  11   8          0.22         -0.74         1.22 o                         
  -2  11   8         45.88         44.00         2.59 o                         
  -1  11   8        261.25        258.71         7.61 o                         
   0  11   8        769.45        815.87        11.15 o                         
   1  11   8        373.65        399.83         7.74 o                         
   2  11   8        241.49        249.53         6.77 o                         
   3  11   8        211.05        224.33         5.25 o                         
   4  11   8          2.61          2.89         1.09 o                         
  -3  12   8          0.06          0.16         1.07 o                         
  -2  12   8         18.96         15.52         2.29 o                         
  -1  12   8          5.99          5.32         1.71 o                         
   0  12   8        133.28        141.67         5.28 o                         
   1  12   8         10.54          9.64         1.61 o                         
   2  12   8         38.94         36.97         2.30 o                         
   3  12   8          1.68          1.31         0.80 o                         
  -3  13   8         29.85         34.34         2.31 o                         
  -2  13   8          0.04         -0.56         0.93 o                         
  -1  13   8          0.62          0.92         1.32 o                         
   0  13   8         46.37         42.48         2.86 o                         
   1  13   8        105.09        111.43         4.37 o                         
   2  13   8        360.28        417.88         7.84 o                         
   3  13   8          2.17          1.71         0.68 o                         
  -2  14   8         86.28         95.90         3.99 o                         
  -1  14   8         87.69         90.01         3.64 o                         
   0  14   8          5.60          3.60         1.17 o                         
   1  14   8          3.20          4.53         0.83 o                         
   2  14   8         33.83         32.55         1.53 o                         
  -1  15   8         18.90         16.41         1.44 o                         
   0  15   8          7.58          6.61         0.94 o                         
   1  15   8         10.55         13.58         1.36 o                         
   2  15   8          1.65          2.68         1.25 o                         
  -5   1   9         31.37         34.55         2.31 o                         
  -4   1   9          1.29          0.01         1.45 o                         
  -3   1   9          6.20          4.67         1.39 o                         
  -2   1   9         17.78         18.51         1.22 o                         
  -1   1   9         57.02         49.46         2.78 o                         
   0   1   9       1878.30       1827.98        36.44 o                         
   1   1   9         47.73         48.66         2.05 o                         
   2   1   9        405.34        403.17         7.22 o                         
   3   1   9         65.15         65.19         4.63 o                         
   4   1   9         71.37         72.55         3.46 o                         
   5   1   9          1.43          0.60         0.93 o                         
  -5   2   9          6.53          8.95         1.37 o                         
  -4   2   9         59.66         59.95         3.11 o                         
  -3   2   9        238.98        246.48         7.19 o                         
  -2   2   9        233.40        211.68         4.38 o                         
  -1   2   9         27.83         22.41         1.95 o                         
   0   2   9        649.11        629.56        12.34 o                         
   1   2   9         57.27         53.06         2.17 o                         
   2   2   9         66.44         69.24         4.14 o                         
   3   2   9        140.60        145.86         5.58 o                         
   4   2   9          0.80          0.55         0.87 o                         
   5   2   9         76.81         78.34         3.52 o                         
  -5   3   9          8.47          9.37         1.33 o                         
  -4   3   9        143.27        137.49         5.37 o                         
  -3   3   9        595.16        614.08        16.70 o                         
  -2   3   9        402.57        387.64         9.64 o                         
  -1   3   9         12.78         14.93         1.66 o                         
   0   3   9       1348.24       1289.05        19.88 o                         
   1   3   9          0.93          0.19         0.64 o                         
   2   3   9        293.44        286.99         7.18 o                         
   3   3   9        735.68        756.43        14.96 o                         
   4   3   9         66.80         65.73         3.84 o                         
   5   3   9         51.02         47.41         2.77 o                         
  -5   4   9         19.43         20.37         2.08 o                         
  -4   4   9          0.45         -0.96         1.26 o                         
  -3   4   9          4.20          4.34         1.10 o                         
  -2   4   9         66.55         70.64         3.28 o                         
  -1   4   9        385.25        399.09         6.97 o                         
   0   4   9         80.68         81.51         4.34 o                         
   1   4   9         56.65         58.11         4.28 o                         
   2   4   9         85.46         87.86         5.58 o                         
   3   4   9        198.13        200.06         5.65 o                         
   4   4   9          0.37          0.73         0.97 o                         
   5   4   9        104.64         90.99         3.83 o                         
  -5   5   9         30.97         24.23         1.75 o                         
  -4   5   9         38.77         26.78         2.42 o                         
  -3   5   9          5.28          4.09         1.09 o                         
  -2   5   9         23.06         23.14         2.01 o                         
  -1   5   9        115.55        126.54         4.76 o                         
   0   5   9         87.40         74.53         3.54 o                         
   1   5   9         29.27         32.07         2.90 o                         
   2   5   9         16.89         15.99         1.82 o                         
   3   5   9          1.01          0.04         0.93 o                         
   4   5   9         68.32         66.05         3.58 o                         
   5   5   9          4.90          3.26         1.03 o                         
  -5   6   9        267.45        301.59         5.90 o                         
  -4   6   9        203.98        187.38         5.81 o                         
  -3   6   9        120.22        115.65         6.13 o                         
  -2   6   9          5.08          4.99         1.38 o                         
  -1   6   9          3.42          5.13         0.91 o                         
   0   6   9          0.59          0.46         2.38 o                         
   1   6   9         21.32         14.25         1.44 o                         
   2   6   9         16.43         13.23         1.73 o                         
   3   6   9         15.58         15.23         2.05 o                         
   4   6   9         13.57          8.83         1.28 o                         
   5   6   9         76.51         94.33         3.32 o                         
  -4   7   9        127.81        123.77         4.57 o                         
  -3   7   9        112.54        110.92         4.85 o                         
  -2   7   9         33.63         26.38         2.50 o                         
  -1   7   9         11.24         10.62         1.24 o                         
   0   7   9          4.23          1.36         0.88 o                         
   1   7   9         24.74         25.71         2.02 o                         
   2   7   9         24.74         27.28         3.16 o                         
   3   7   9         11.37         11.52         1.46 o                         
   4   7   9          2.42          1.57         0.85 o                         
   5   7   9          1.57          1.77         0.73 o                         
  -4   8   9          1.12          0.59         0.95 o                         
  -3   8   9         80.42         76.37         4.77 o                         
  -2   8   9          8.93          5.92         1.20 o                         
  -1   8   9        372.12        371.48        10.86 o                         
   0   8   9         33.19         33.03         2.27 o                         
   1   8   9        175.34        181.72         5.19 o                         
   2   8   9         21.67         20.20         1.88 o                         
   3   8   9        218.53        211.74         6.54 o                         
   4   8   9         41.59         41.26         2.93 o                         
  -4   9   9        130.41        116.05         3.84 o                         
  -3   9   9         13.71         12.29         1.73 o                         
  -2   9   9          2.10          1.43         1.05 o                         
  -1   9   9        113.66        105.29         4.73 o                         
   0   9   9          6.16          4.94         1.23 o                         
   1   9   9         89.78         90.88         3.77 o                         
   2   9   9        211.87        199.74         6.30 o                         
   3   9   9        184.50        169.28         4.31 o                         
   4   9   9        141.99        140.28         3.78 o                         
  -4  10   9          0.00          0.80         0.76 o                         
  -3  10   9          9.37          8.58         1.49 o                         
  -2  10   9         18.90         19.38         2.16 o                         
  -1  10   9       1304.73       1356.70        20.65 o                         
   0  10   9        104.57        101.72         4.01 o                         
   1  10   9        101.82         94.22         4.46 o                         
   2  10   9         22.86         17.84         2.00 o                         
   3  10   9        110.04        118.60         3.48 o                         
   4  10   9        146.81        139.09         5.86 o                         
  -3  11   9        478.53        513.40        12.06 o                         
  -2  11   9         53.87         54.20         3.48 o                         
  -1  11   9         48.49         38.31         3.67 o                         
   0  11   9          1.78          3.63         1.93 o                         
   1  11   9         42.23         46.27         3.19 o                         
   2  11   9        142.29        147.80         6.26 o                         
   3  11   9         81.54         94.70         3.23 o                         
   4  11   9         78.79         93.92         5.04 o                         
  -3  12   9        174.26        200.32         5.67 o                         
  -2  12   9          8.94          7.10         1.75 o                         
  -1  12   9        168.60        172.00         7.00 o                         
   0  12   9         11.10          9.99         1.64 o                         
   1  12   9         16.59         17.63         1.97 o                         
   2  12   9          9.34          9.57         1.53 o                         
   3  12   9         69.83         75.82         3.26 o                         
  -2  13   9          2.69          2.38         0.83 o                         
  -1  13   9          0.02         -1.18         1.44 o                         
   0  13   9        175.90        178.95         5.36 o                         
   1  13   9          0.24          1.10         1.07 o                         
   2  13   9         35.79         39.69         2.37 o                         
   3  13   9         52.42         57.76         2.86 o                         
  -2  14   9         81.27         98.89         5.04 o                         
  -1  14   9          2.73          3.74         0.99 o                         
   0  14   9          4.79          3.91         1.02 o                         
   1  14   9         49.37         45.83         2.09 o                         
   2  14   9          8.39          7.51         1.28 o                         
  -1  15   9          0.01         -0.98         0.98 o                         
   0  15   9          5.83          5.47         1.22 o                         
   1  15   9          2.84          1.42         1.33 o                         
  -5   0  10       1054.94       1166.47        20.86 o                         
  -4   0  10        357.17        379.14        14.91 o                         
  -3   0  10        317.49        315.07        10.00 o                         
  -2   0  10        140.24        142.00         6.57 o                         
  -1   0  10        230.38        212.58         7.35 o                         
   0   0  10        128.42        123.55         5.18 o                         
   1   0  10       2579.80       2498.99        24.89 o                         
   2   0  10        483.02        530.53        12.56 o                         
   3   0  10          0.06         -0.33         1.90 o                         
   4   0  10         67.51         63.37         4.54 o                         
   5   0  10          1.49          3.25         1.23 o                         
  -5   1  10         11.77         12.55         1.52 o                         
  -4   1  10          1.83          0.89         1.19 o                         
  -3   1  10        968.50        985.69        12.38 o                         
  -2   1  10        239.05        233.61         7.09 o                         
  -1   1  10         24.61         25.85         1.91 o                         
   0   1  10         22.03         20.11         1.38 o                         
   1   1  10          0.43          0.67         0.76 o                         
   2   1  10        450.22        491.93         8.54 o                         
   3   1  10        810.32        906.93        26.41 o                         
   4   1  10         91.88         81.25         3.58 o                         
   5   1  10         65.37         65.30         2.55 o                         
  -5   2  10          1.97          2.63         1.15 o                         
  -4   2  10         39.61         35.62         2.39 o                         
  -3   2  10        338.55        349.50         7.41 o                         
  -2   2  10        892.91        923.64        14.25 o                         
  -1   2  10        147.21        138.80         4.96 o                         
   0   2  10        427.55        404.86         7.41 o                         
   1   2  10        398.37        379.19         7.93 o                         
   2   2  10          0.01          1.16         1.03 o                         
   3   2  10          2.33          4.63         1.96 o                         
   4   2  10         17.71         17.17         2.34 o                         
   5   2  10         19.01         21.65         1.83 o                         
  -5   3  10          4.13          3.34         1.15 o                         
  -4   3  10          6.88          7.67         1.27 o                         
  -3   3  10         35.30         28.76         2.71 o                         
  -2   3  10        168.53        166.29         4.49 o                         
  -1   3  10         48.48         43.47         2.48 o                         
   0   3  10         16.60         13.07         1.59 o                         
   1   3  10          4.22          4.80         1.45 o                         
   2   3  10         48.81         48.22         3.12 o                         
   3   3  10        197.73        210.49         6.83 o                         
   4   3  10         73.66         79.25         3.45 o                         
   5   3  10          0.00          0.24         0.79 o                         
  -5   4  10          8.75          9.05         2.37 o                         
  -4   4  10         79.47         73.31         3.20 o                         
  -3   4  10          0.24          1.08         1.07 o                         
  -2   4  10         39.83         40.37         2.34 o                         
  -1   4  10         78.92         76.50         3.36 o                         
   0   4  10        279.54        292.16        18.92 o                         
   1   4  10        146.89        164.63         6.23 o                         
   2   4  10         57.09         61.74         3.55 o                         
   3   4  10          9.29          6.23         1.16 o                         
   4   4  10          0.13          0.63         1.02 o                         
   5   4  10         27.30         26.38         1.59 o                         
  -5   5  10          0.06         -0.74         0.88 o                         
  -4   5  10         34.65         31.30         2.50 o                         
  -3   5  10          0.36         -0.27         1.19 o                         
  -2   5  10        121.78        113.65         4.95 o                         
  -1   5  10         96.79         98.21         3.92 o                         
   0   5  10          6.14          3.92         1.07 o                         
   1   5  10        197.49        208.12         6.28 o                         
   2   5  10         50.65         51.80         3.28 o                         
   3   5  10          0.03          0.44         0.94 o                         
   4   5  10        105.43         96.80         5.26 o                         
   5   5  10         16.65         17.07         1.48 o                         
  -4   6  10        117.16        113.65         4.30 o                         
  -3   6  10          6.75          6.64         1.43 o                         
  -2   6  10         29.99         27.52         2.62 o                         
  -1   6  10         13.98         13.31         1.57 o                         
   0   6  10        106.27        119.73         4.18 o                         
   1   6  10          6.57          7.27         1.28 o                         
   2   6  10          2.29          0.70         0.99 o                         
   3   6  10         24.36         22.35         1.98 o                         
   4   6  10         37.13         33.87         3.29 o                         
   5   6  10          0.01          0.62         0.86 o                         
  -4   7  10          6.88          3.63         1.05 o                         
  -3   7  10         13.59         13.40         1.57 o                         
  -2   7  10         82.68         75.42         5.32 o                         
  -1   7  10          3.45          1.37         1.10 o                         
   0   7  10         71.34         64.38         2.84 o                         
   1   7  10        325.76        332.83         8.15 o                         
   2   7  10        306.04        323.86        13.80 o                         
   3   7  10         10.14          7.75         1.35 o                         
   4   7  10         14.99         11.34         1.49 o                         
  -4   8  10          3.36          1.52         1.04 o                         
  -3   8  10         64.51         50.24         3.09 o                         
  -2   8  10          9.37          6.12         1.30 o                         
  -1   8  10        275.13        265.01         7.44 o                         
   0   8  10         43.74         40.29         2.57 o                         
   1   8  10        266.92        277.93         6.46 o                         
   2   8  10        139.94        140.64         4.58 o                         
   3   8  10          7.24          5.24         1.12 o                         
   4   8  10          6.08          4.94         1.10 o                         
  -4   9  10          0.04         -0.50         0.69 o                         
  -3   9  10         10.17          6.31         1.32 o                         
  -2   9  10        117.37        118.18         5.13 o                         
  -1   9  10        312.44        315.10         8.05 o                         
   0   9  10         63.93         60.90         3.12 o                         
   1   9  10         62.74         63.42         3.17 o                         
   2   9  10        131.48        136.59         5.13 o                         
   3   9  10         14.19         16.93         1.62 o                         
   4   9  10          1.06          1.57         1.50 o                         
  -3  10  10         21.44         23.51         1.94 o                         
  -2  10  10        424.60        465.58         9.12 o                         
  -1  10  10        111.89        117.95         4.95 o                         
   0  10  10         59.85         60.24         3.11 o                         
   1  10  10         44.37         46.51         3.19 o                         
   2  10  10          7.27          4.13         1.44 o                         
   3  10  10        141.20        145.47         4.09 o                         
   4  10  10        215.35        248.84         8.28 o                         
  -3  11  10         43.25         43.59         2.73 o                         
  -2  11  10          0.35          0.48         1.11 o                         
  -1  11  10        338.30        350.34        10.03 o                         
   0  11  10        104.58        102.85         5.16 o                         
   1  11  10        296.14        302.53         7.50 o                         
   2  11  10          6.70          8.64         1.82 o                         
   3  11  10          4.79          5.41         0.95 o                         
  -3  12  10          9.78          8.62         1.71 o                         
  -2  12  10         72.90         78.50         3.95 o                         
  -1  12  10         14.97         13.75         2.19 o                         
   0  12  10          0.46         -0.02         1.08 o                         
   1  12  10        159.63        167.60         6.72 o                         
   2  12  10         44.93         49.25         2.69 o                         
   3  12  10          7.83         10.60         1.23 o                         
  -2  13  10          0.10         -1.46         1.46 o                         
  -1  13  10          7.56          6.40         1.81 o                         
   0  13  10         23.11         23.49         1.96 o                         
   1  13  10         13.57         14.33         1.53 o                         
   2  13  10         69.73         77.37         2.93 o                         
  -1  14  10         14.79         14.57         1.32 o                         
   0  14  10          0.00          0.46         0.74 o                         
   1  14  10        104.46        113.81         3.65 o                         
  -5   1  11         19.25         17.24         2.52 o                         
  -4   1  11        281.96        316.95         7.38 o                         
  -3   1  11         98.77         99.18         4.08 o                         
  -2   1  11         75.32         77.35         3.17 o                         
  -1   1  11         61.43         61.38         3.14 o                         
   0   1  11         16.41         15.03         1.27 o                         
   1   1  11         53.18         55.50         3.41 o                         
   2   1  11         24.85         27.70         2.20 o                         
   3   1  11        218.03        235.59         8.43 o                         
   4   1  11         20.99         17.69         1.51 o                         
   5   1  11         61.51         61.55         6.40 o                         
  -5   2  11          2.97          3.16         1.61 o                         
  -4   2  11        185.76        195.85         5.03 o                         
  -3   2  11         99.28         92.43         3.91 o                         
  -2   2  11         12.08          9.84         1.24 o                         
  -1   2  11          2.17          1.45         0.83 o                         
   0   2  11         64.33         61.80         2.63 o                         
   1   2  11         15.86         20.17         1.91 o                         
   2   2  11          0.23          1.68         1.08 o                         
   3   2  11        216.46        228.24         7.08 o                         
   4   2  11         50.11         50.09         2.72 o                         
   5   2  11         71.09         69.13         4.07 o                         
  -5   3  11         68.04         75.47         4.53 o                         
  -4   3  11         23.37         23.71         1.89 o                         
  -3   3  11          1.13          0.93         0.93 o                         
  -2   3  11        393.31        396.24         7.88 o                         
  -1   3  11        438.18        453.63         8.39 o                         
   0   3  11        388.93        408.83         6.93 o                         
   1   3  11          0.11          1.21         1.17 o                         
   2   3  11         22.55         22.77         2.04 o                         
   3   3  11         25.58         20.30         2.25 o                         
   4   3  11        531.90        541.21         9.33 o                         
   5   3  11          9.97          8.43         0.95 o                         
  -4   4  11         50.22         45.86         2.81 o                         
  -3   4  11          2.42         -0.18         1.04 o                         
  -2   4  11          6.03          4.53         1.48 o                         
  -1   4  11          0.00          0.51         1.06 o                         
   0   4  11          1.87          3.36         1.04 o                         
   1   4  11         17.65         16.93         1.53 o                         
   2   4  11         25.27         23.73         2.28 o                         
   3   4  11          0.80          3.18         1.19 o                         
   4   4  11         70.35         72.38         4.47 o                         
   5   4  11          0.65          1.08         1.87 o                         
  -4   5  11          3.84          2.50         0.96 o                         
  -3   5  11         54.78         49.76         3.25 o                         
  -2   5  11          2.42          0.12         1.29 o                         
  -1   5  11         42.29         45.28         2.78 o                         
   0   5  11          0.61          1.26         1.19 o                         
   1   5  11          0.03          0.12         0.95 o                         
   2   5  11          0.15          0.79         1.08 o                         
   3   5  11         32.17         32.04         2.31 o                         
   4   5  11         52.50         42.85         3.42 o                         
  -4   6  11          0.41          1.61         0.99 o                         
  -3   6  11          0.35          1.38         2.29 o                         
  -2   6  11         11.21          7.80         1.60 o                         
  -1   6  11          8.06          7.12         1.48 o                         
   0   6  11        166.21        171.52         5.12 o                         
   1   6  11         25.34         22.70         2.25 o                         
   2   6  11         16.23         12.23         1.79 o                         
   3   6  11          4.95          3.70         1.03 o                         
   4   6  11         26.87         30.81         2.76 o                         
  -4   7  11          2.33          1.27         0.81 o                         
  -3   7  11         15.62         15.25         1.88 o                         
  -2   7  11          1.28          2.73         1.30 o                         
  -1   7  11         24.76         22.45         1.81 o                         
   0   7  11          1.05         -1.46         1.46 o                         
   1   7  11         29.06         26.66         2.41 o                         
   2   7  11          6.31          5.32         1.39 o                         
   3   7  11         39.85         37.52         2.37 o                         
   4   7  11          0.00         -0.52         1.15 o                         
  -4   8  11         12.62         16.46         1.75 o                         
  -3   8  11          2.92          1.50         1.00 o                         
  -2   8  11          7.23          5.96         1.17 o                         
  -1   8  11         73.39         70.55         5.53 o                         
   0   8  11        118.05        109.15         5.57 o                         
   1   8  11        124.97        122.94         5.04 o                         
   2   8  11        336.74        356.58         7.11 o                         
   3   8  11         31.97         34.00         2.22 o                         
   4   8  11          0.41          0.08         0.78 o                         
  -3   9  11         45.47         43.07         2.50 o                         
  -2   9  11        243.76        249.17         6.76 o                         
  -1   9  11         65.65         62.76         3.63 o                         
   0   9  11        442.67        476.57         8.33 o                         
   1   9  11         45.40         44.46         3.08 o                         
   2   9  11          0.48         -0.69         1.22 o                         
   3   9  11         19.74         15.39         1.49 o                         
   4   9  11         55.76         57.91         4.13 o                         
  -3  10  11         31.96         30.33         2.51 o                         
  -2  10  11         21.23         22.39         2.06 o                         
  -1  10  11         48.50         52.38         3.23 o                         
   0  10  11        310.07        334.99         7.70 o                         
   1  10  11        320.79        328.69         7.75 o                         
   2  10  11        142.75        151.48         4.95 o                         
   3  10  11         89.69         89.50         2.96 o                         
  -2  11  11          0.88         -0.15         1.03 o                         
  -1  11  11        113.87        115.74         5.62 o                         
   0  11  11        269.28        288.19         6.91 o                         
   1  11  11          0.41          0.83         0.86 o                         
   2  11  11        126.86        147.07         7.57 o                         
   3  11  11         64.52         61.54         2.57 o                         
  -2  12  11          0.86         -1.26         1.26 o                         
  -1  12  11         79.41         88.73         4.46 o                         
   0  12  11         18.76         26.64         2.15 o                         
   1  12  11          0.19          1.15         1.34 o                         
   2  12  11          1.80          2.53         1.87 o                         
  -1  13  11        138.87        153.22         6.54 o                         
   0  13  11         41.45         42.78         2.90 o                         
   1  13  11        162.92        176.28         4.15 o                         
   2  13  11         13.18         13.51         1.54 o                         
  -4   0  12         79.60         88.04         3.65 o                         
  -3   0  12          0.40          4.58         1.77 o                         
  -2   0  12        984.51       1018.45        14.87 o                         
  -1   0  12         53.01         49.38         5.96 o                         
   0   0  12        135.83        135.72         6.70 o                         
   1   0  12        277.46        319.06        10.11 o                         
   2   0  12       3506.79       4002.18        54.84 o                         
   3   0  12          0.12          0.81         1.65 o                         
   4   0  12          0.01          0.00         1.21 o                         
  -4   1  12         10.67         12.44         1.53 o                         
  -3   1  12         84.16         86.01         3.67 o                         
  -2   1  12        162.05        151.10         4.43 o                         
  -1   1  12         38.97         42.33         2.23 o                         
   0   1  12        185.89        188.55         5.51 o                         
   1   1  12         93.97         97.15         3.99 o                         
   2   1  12        181.02        184.81         5.71 o                         
   3   1  12          0.00          1.14         0.94 o                         
   4   1  12          2.19          2.04         0.85 o                         
  -4   2  12         14.11         14.37         1.56 o                         
  -3   2  12         20.07         16.56         1.62 o                         
  -2   2  12        568.79        571.68        11.67 o                         
  -1   2  12        116.05        110.57         3.84 o                         
   0   2  12          0.01         -1.05         1.34 o                         
   1   2  12         21.27         19.76         2.16 o                         
   2   2  12        127.59        125.35         6.43 o                         
   3   2  12         11.99         14.53         1.93 o                         
   4   2  12          0.08          0.05         0.73 o                         
  -4   3  12         31.00         28.71         2.16 o                         
  -3   3  12          5.99          4.79         1.24 o                         
  -2   3  12         58.97         63.37         3.30 o                         
  -1   3  12         96.57         92.90         3.57 o                         
   0   3  12        436.80        470.54         7.66 o                         
   1   3  12          3.67          5.02         1.11 o                         
   2   3  12         14.30         15.19         1.90 o                         
   3   3  12         48.44         55.09         3.46 o                         
   4   3  12         23.72         25.57         1.87 o                         
  -4   4  12          1.23         -0.59         0.97 o                         
  -3   4  12         20.73         15.39         1.91 o                         
  -2   4  12         12.65         14.42         1.74 o                         
  -1   4  12          4.71          3.29         1.04 o                         
   0   4  12         30.76         30.03         2.64 o                         
   1   4  12        178.97        198.39         5.52 o                         
   2   4  12          6.41          6.08         1.75 o                         
   3   4  12         11.03          9.80         1.61 o                         
   4   4  12          0.02          0.37         0.76 o                         
  -4   5  12         20.46         25.60         1.59 o                         
  -3   5  12         54.55         51.60         4.00 o                         
  -2   5  12          0.03         -0.66         1.05 o                         
  -1   5  12         23.57         21.90         1.98 o                         
   0   5  12          0.00         -0.18         1.60 o                         
   1   5  12         30.73         28.80         2.58 o                         
   2   5  12          0.08          0.80         1.20 o                         
   3   5  12         34.07         28.79         3.06 o                         
   4   5  12         86.76         95.90         4.54 o                         
  -4   6  12          1.10         -0.35         0.94 o                         
  -3   6  12        248.34        249.74         6.45 o                         
  -2   6  12          0.04          0.02         1.02 o                         
  -1   6  12          9.39          6.17         1.06 o                         
   0   6  12          2.24          0.77         1.06 o                         
   1   6  12         29.28         27.83         2.56 o                         
   2   6  12          0.18         -0.84         1.14 o                         
   3   6  12        149.12        135.26         6.13 o                         
   4   6  12          0.08         -0.57         1.10 o                         
  -4   7  12          7.86          7.59         1.18 o                         
  -3   7  12          4.98          4.41         1.18 o                         
  -2   7  12          6.24          7.48         1.26 o                         
  -1   7  12          3.07          1.02         1.43 o                         
   0   7  12         64.12         62.06         3.21 o                         
   1   7  12        187.52        185.58         6.14 o                         
   2   7  12          8.61          8.67         1.57 o                         
   3   7  12          9.62          9.21         1.30 o                         
   4   7  12          2.91          1.99         1.05 o                         
  -3   8  12        113.75        113.42         3.90 o                         
  -2   8  12         15.83         17.87         2.30 o                         
  -1   8  12          1.09          1.65         1.15 o                         
   0   8  12         14.54         11.44         1.78 o                         
   1   8  12          7.06          6.89         1.53 o                         
   2   8  12        199.59        213.44         5.84 o                         
   3   8  12         88.17         85.53         3.58 o                         
   4   8  12          0.02          0.10         0.78 o                         
  -3   9  12          6.82          5.48         0.99 o                         
  -2   9  12        452.25        477.83         8.66 o                         
  -1   9  12        154.35        166.76         5.65 o                         
   0   9  12        400.15        413.70         7.46 o                         
   1   9  12        100.63         98.73         4.31 o                         
   2   9  12         23.56         20.47         1.93 o                         
   3   9  12          3.65          3.83         1.02 o                         
  -2  10  12         16.94         20.18         1.82 o                         
  -1  10  12        174.58        198.29         5.65 o                         
   0  10  12         34.66         32.73         2.59 o                         
   1  10  12          3.77          3.32         1.32 o                         
   2  10  12         26.49         21.19         3.94 o                         
   3  10  12        111.48        106.92         3.25 o                         
  -2  11  12          6.89          6.51         1.51 o                         
  -1  11  12          0.62          0.44         3.18 o                         
   0  11  12        714.35        808.75        19.15 o                         
   1  11  12         43.67         45.76         2.26 o                         
   2  11  12          3.17          2.17         1.14 o                         
  -1  12  12        136.12        155.76         5.23 o                         
   0  12  12          0.06         -2.32         2.32 o                         
   1  12  12         33.88         33.55         2.80 o                         
   2  12  12          0.84          0.27         0.77 o                         
   0  13  12          5.96          5.35         1.10 o                         
  -4   1  13         51.02         56.60         2.31 o                         
  -3   1  13          5.10          6.78         1.20 o                         
  -2   1  13         23.23         22.81         2.12 o                         
  -1   1  13         25.46         23.09         1.92 o                         
   0   1  13        294.38        292.61         8.12 o                         
   1   1  13        184.50        186.65         6.59 o                         
   2   1  13         72.18         74.76         3.94 o                         
   3   1  13         87.43         87.02         4.18 o                         
   4   1  13         18.34         17.00         1.46 o                         
  -4   2  13          5.85          5.17         1.05 o                         
  -3   2  13        481.17        489.75         9.24 o                         
  -2   2  13         21.18         16.78         2.17 o                         
  -1   2  13         29.94         28.41         1.89 o                         
   0   2  13        226.29        221.43         5.99 o                         
   1   2  13         16.10         14.09         1.63 o                         
   2   2  13         20.77         17.66         1.61 o                         
   3   2  13         18.16         19.58         2.10 o                         
   4   2  13          6.56          6.84         1.02 o                         
  -4   3  13         39.16         35.70         1.77 o                         
  -3   3  13        196.00        186.16         5.65 o                         
  -2   3  13         15.68         12.80         1.95 o                         
  -1   3  13          0.03         -0.39         1.08 o                         
   0   3  13        518.86        552.92        10.28 o                         
   1   3  13        128.93        134.59         5.48 o                         
   2   3  13         97.16         98.47         4.66 o                         
   3   3  13         40.29         42.39         2.91 o                         
   4   3  13          4.42          3.93         0.82 o                         
  -4   4  13          1.31          0.90         0.70 o                         
  -3   4  13         20.22         16.50         2.40 o                         
  -2   4  13         10.49          9.79         1.69 o                         
  -1   4  13        147.27        155.61         5.05 o                         
   0   4  13         10.27          7.11         1.51 o                         
   1   4  13          5.14          4.02         1.63 o                         
   2   4  13         80.46         91.53         4.41 o                         
   3   4  13         68.19         62.57         3.38 o                         
   4   4  13         33.42         30.84         1.70 o                         
  -4   5  13        101.85        110.66         4.60 o                         
  -3   5  13         42.13         37.55         3.17 o                         
  -2   5  13         14.10         13.42         1.52 o                         
  -1   5  13          6.27          5.43         1.25 o                         
   0   5  13          5.83          5.16         1.46 o                         
   1   5  13          0.42         -0.41         1.20 o                         
   2   5  13          1.30          0.18         1.34 o                         
   3   5  13          0.44          0.97         1.11 o                         
   4   5  13         13.59         12.97         1.35 o                         
  -3   6  13          3.38          2.88         1.06 o                         
  -2   6  13          5.66          2.83         1.17 o                         
  -1   6  13          1.27          1.04         0.96 o                         
   0   6  13         21.91         17.10         2.09 o                         
   1   6  13         28.80         23.65         2.33 o                         
   2   6  13          0.17         -0.24         0.98 o                         
   3   6  13         14.64         12.70         1.96 o                         
   4   6  13          0.35         -0.72         0.73 o                         
  -3   7  13         64.42         70.26         2.96 o                         
  -2   7  13          0.43         -0.64         1.15 o                         
  -1   7  13          6.37          2.34         1.21 o                         
   0   7  13          0.19         -1.30         1.30 o                         
   1   7  13         31.69         29.28         2.48 o                         
   2   7  13         56.46         60.88         2.76 o                         
   3   7  13         16.68         15.24         2.00 o                         
  -3   8  13          8.74          6.06         0.96 o                         
  -2   8  13         52.89         51.37         2.89 o                         
  -1   8  13        206.13        221.12         6.15 o                         
   0   8  13         10.25          7.23         1.51 o                         
   1   8  13          5.33          4.80         1.37 o                         
   2   8  13          4.19          2.22         1.27 o                         
   3   8  13        120.81        128.25         5.37 o                         
  -2   9  13         12.95         13.28         1.54 o                         
  -1   9  13         15.94         18.89         1.99 o                         
   0   9  13         96.67        103.06         4.23 o                         
   1   9  13         15.71         17.53         1.87 o                         
   2   9  13         71.51         71.99         3.25 o                         
   3   9  13         91.54         92.97         5.28 o                         
  -2  10  13        242.35        273.28         5.24 o                         
  -1  10  13        310.29        341.96         8.52 o                         
   0  10  13         86.58         84.61         4.51 o                         
   1  10  13         50.25         51.04         2.75 o                         
   2  10  13         47.38         48.13         2.13 o                         
  -1  11  13          9.78          4.92         1.25 o                         
   0  11  13        211.81        241.69         6.66 o                         
   1  11  13          2.26          4.08         1.03 o                         
   2  11  13         14.70         13.26         1.52 o                         
   0  12  13         47.34         48.67         2.66 o                         
  -3   0  14          0.80          2.07         2.48 o                         
  -2   0  14        103.03        113.14         5.83 o                         
  -1   0  14         15.40         13.86         2.33 o                         
   0   0  14        205.77        213.21         8.49 o                         
   1   0  14        480.57        504.99        12.78 o                         
   2   0  14          1.59          1.20         1.15 o                         
   3   0  14        435.65        456.80        10.71 o                         
   4   0  14         76.98         89.64         3.84 o                         
  -3   1  14        576.15        583.98        11.68 o                         
  -2   1  14         94.42         91.84         3.68 o                         
  -1   1  14          5.37          3.73         0.94 o                         
   0   1  14         10.49          3.92         1.26 o                         
   1   1  14         26.75         28.54         2.38 o                         
   2   1  14          7.80          4.14         1.06 o                         
   3   1  14        561.73        557.30         8.31 o                         
   4   1  14         13.05         14.72         1.19 o                         
  -3   2  14          7.68          9.76         1.96 o                         
  -2   2  14        139.32        140.40         4.49 o                         
  -1   2  14         97.95         89.19         3.82 o                         
   0   2  14        240.03        230.46         7.19 o                         
   1   2  14         56.10         46.69         2.51 o                         
   2   2  14          1.31          0.88         1.44 o                         
   3   2  14         31.13         30.24         2.03 o                         
   4   2  14          2.19          5.21         0.92 o                         
  -3   3  14         32.58         25.81         2.66 o                         
  -2   3  14          0.43          0.57         1.05 o                         
  -1   3  14         57.82         60.23         3.13 o                         
   0   3  14         71.64         67.88         4.93 o                         
   1   3  14          7.09          5.08         1.08 o                         
   2   3  14        135.96        132.21         5.07 o                         
   3   3  14         34.95         35.66         2.43 o                         
   4   3  14          0.09          0.39         1.86 o                         
  -3   4  14          0.74          0.59         1.09 o                         
  -2   4  14          0.02          0.67         1.17 o                         
  -1   4  14         62.35         62.90         2.84 o                         
   0   4  14         47.84         47.52         4.09 o                         
   1   4  14          6.59          6.38         1.47 o                         
   2   4  14          3.95          4.06         1.24 o                         
   3   4  14          0.30         -1.25         1.25 o                         
  -3   5  14         20.15         22.45         1.81 o                         
  -2   5  14         36.99         34.34         3.16 o                         
  -1   5  14         41.98         39.66         2.68 o                         
   0   5  14         34.16         27.73         2.50 o                         
   1   5  14         29.68         27.61         3.78 o                         
   2   5  14         43.06         40.68         2.39 o                         
   3   5  14          1.22          3.20         1.20 o                         
  -3   6  14          3.18          2.93         0.89 o                         
  -2   6  14          3.22          1.48         1.34 o                         
  -1   6  14          0.01         -1.20         1.20 o                         
   0   6  14         50.34         43.89         2.57 o                         
   1   6  14          0.88         -1.45         1.47 o                         
   2   6  14         18.36         18.29         1.60 o                         
   3   6  14         33.79         38.32         2.20 o                         
  -3   7  14          0.35         -0.19         1.79 o                         
  -2   7  14         14.74         13.49         2.02 o                         
  -1   7  14          7.59          6.54         1.31 o                         
   0   7  14         22.06         17.04         1.85 o                         
   1   7  14         31.78         28.20         2.90 o                         
   2   7  14        310.14        326.78         6.98 o                         
   3   7  14          0.00         -0.06         0.94 o                         
  -2   8  14         28.22         25.84         2.28 o                         
  -1   8  14          0.89         -0.86         1.32 o                         
   0   8  14         20.37         20.75         2.78 o                         
   1   8  14          0.96         -0.67         1.18 o                         
   2   8  14          5.30          5.01         1.35 o                         
  -2   9  14          9.87         12.34         1.51 o                         
  -1   9  14        324.60        360.45        10.52 o                         
   0   9  14        113.41        127.67         5.49 o                         
   1   9  14         16.82         14.51         1.93 o                         
   2   9  14          5.23          5.06         0.84 o                         
  -1  10  14        230.08        255.04         6.40 o                         
   0  10  14          5.53          5.01         1.78 o                         
   1  10  14          1.93          3.76         1.16 o                         
   0  11  14          0.92          1.20         1.33 o                         
  -3   1  15          1.09          1.33         1.74 o                         
  -2   1  15         13.10          6.71         1.34 o                         
  -1   1  15         21.04         20.35         1.63 o                         
   0   1  15          0.01          0.13         0.96 o                         
   1   1  15        139.73        133.41         4.52 o                         
   2   1  15          7.35          6.00         1.31 o                         
   3   1  15        150.40        156.95         3.94 o                         
  -3   2  15        113.74        118.65         6.06 o                         
  -2   2  15         48.38         47.50         2.96 o                         
  -1   2  15          3.59          3.98         1.10 o                         
   0   2  15         63.79         53.64         3.45 o                         
   1   2  15         21.20         15.57         1.64 o                         
   2   2  15         24.08         25.56         2.20 o                         
   3   2  15         40.78         39.46         2.00 o                         
  -3   3  15         27.33         22.99         2.23 o                         
  -2   3  15        282.40        309.49         5.90 o                         
  -1   3  15          3.42          3.25         1.06 o                         
   0   3  15         66.78         56.67         4.38 o                         
   1   3  15          7.81          7.16         1.47 o                         
   2   3  15         66.80         76.04         3.56 o                         
   3   3  15         44.71         44.59         2.42 o                         
  -3   4  15          0.82          0.32         0.68 o                         
  -2   4  15          0.26          0.52         1.01 o                         
  -1   4  15          0.01          0.67         0.83 o                         
   0   4  15         59.76         55.83         4.21 o                         
   1   4  15         56.47         48.55         2.66 o                         
   2   4  15          4.26          3.35         0.89 o                         
   3   4  15          7.38          6.97         1.05 o                         
  -3   5  15         76.76         75.83         3.26 o                         
  -2   5  15          5.88          6.57         1.26 o                         
  -1   5  15          1.00          0.85         1.01 o                         
   0   5  15          0.43          0.61         1.09 o                         
   1   5  15          5.49          4.94         1.27 o                         
   2   5  15          0.47         -0.72         0.75 o                         
   3   5  15          1.83          1.12         0.65 o                         
  -2   6  15         23.06         22.07         1.74 o                         
  -1   6  15          1.32          0.34         1.23 o                         
   0   6  15         18.47         12.22         2.03 o                         
   1   6  15         25.41         20.46         1.96 o                         
   2   6  15          7.54          6.30         1.18 o                         
   3   6  15          1.74          1.55         1.13 o                         
  -2   7  15          0.25          1.55         0.92 o                         
  -1   7  15          2.55          1.70         1.56 o                         
   0   7  15          0.37         -0.05         1.21 o                         
   1   7  15          1.82          2.19         0.97 o                         
   2   7  15          0.00         -0.20         0.75 o                         
  -2   8  15          0.95          0.73         1.28 o                         
  -1   8  15         25.49         31.68         2.40 o                         
   0   8  15         30.27         29.27         2.13 o                         
   1   8  15        171.02        189.22         5.03 o                         
   2   8  15         22.90         20.55         1.87 o                         
  -1   9  15         57.75         60.21         4.09 o                         
   0   9  15         91.73        104.48         4.12 o                         
   1   9  15          3.42          2.81         0.82 o                         
  -2   0  16        115.53        125.42         4.83 o                         
  -1   0  16          6.17          3.27         1.45 o                         
   0   0  16         11.81          8.54         1.81 o                         
   1   0  16        136.31        145.65         6.11 o                         
   2   0  16       1239.26       1324.95        23.16 o                         
   3   0  16         67.83         58.30         4.22 o                         
  -2   1  16        109.76        113.03         3.20 o                         
  -1   1  16        152.08        153.64         4.19 o                         
   0   1  16          0.04         -0.91         1.18 o                         
   1   1  16          7.10          5.06         1.15 o                         
   2   1  16         30.46         36.43         2.93 o                         
   3   1  16         56.20         52.83         2.82 o                         
  -2   2  16         90.43         98.84         2.94 o                         
  -1   2  16         56.12         59.91         2.66 o                         
   0   2  16         47.98         46.43         2.98 o                         
   1   2  16        115.39        128.30         4.61 o                         
   2   2  16        102.47        100.75         3.56 o                         
   3   2  16         28.53         31.10         2.15 o                         
  -2   3  16         64.06         64.61         2.86 o                         
  -1   3  16        115.97        112.58         3.52 o                         
   0   3  16         56.64         53.70         3.11 o                         
   1   3  16          5.84          7.03         1.33 o                         
   2   3  16          7.15          6.22         0.99 o                         
  -2   4  16          0.04         -0.03         0.75 o                         
  -1   4  16          0.00         -0.12         0.74 o                         
   0   4  16          0.06         -0.59         0.89 o                         
   1   4  16         27.27         27.60         2.18 o                         
   2   4  16          2.14          0.75         0.61 o                         
  -2   5  16          0.01         -0.20         1.20 o                         
  -1   5  16         32.26         32.47         2.08 o                         
   0   5  16          0.06         -0.21         0.97 o                         
   1   5  16          6.11          1.92         0.97 o                         
   2   5  16          4.40          4.44         0.98 o                         
  -1   6  16          0.19         -0.11         0.82 o                         
   0   6  16          4.90          5.91         1.10 o                         
   1   6  16         46.04         45.39         2.02 o                         
   2   6  16          0.51         -0.71         1.25 o                         
  -1   7  16          2.03          0.91         1.36 o                         
   0   7  16         48.59         50.75         2.45 o                         
   1   7  16         59.59         59.33         4.76 o                         
   0   8  16         23.54         21.89         1.90 o                         
  -1   1  17         14.37         13.11         2.97 o                         
   0   1  17         37.03         35.99         2.86 o                         
   1   1  17        123.57        127.55         3.81 o                         
   2   1  17          4.05          4.70         1.41 o                         
  -1   2  17         16.50         16.43         1.88 o                         
   0   2  17         57.45         55.14         2.80 o                         
   1   2  17         14.76         12.22         1.42 o                         
   2   2  17          2.42          2.57         0.90 o                         
  -1   3  17         10.08          9.89         1.50 o                         
   0   3  17         71.60         70.90         2.60 o                         
   1   3  17         88.10         82.47         3.11 o                         
  -1   4  17         16.45         15.95         2.45 o                         
   0   4  17          1.96          0.05         1.16 o                         
   1   4  17         20.73         18.63         1.51 o                         
   0   5  17          1.63          1.21         0.73 o                         
   1   5  17          4.21          3.84         1.07 o                         
   0   0  18         89.76         97.80         5.22 o                         
                                                                                
